# Supplementary material for: Fiber architecture in the human ventromedial striatum and its relation with the bed nucleus of the stria terminalis
Source: PLoS One. 2025 May 7;20(5):e0323113. doi: 10.1371/journal.pone.0323113 (PMC12057886; doi:10.1371/journal.pone.0323113)
Supplement: S1 Data — (ZIP) [file pone.0323113.s001.zip]

Archive with 71 entries (71 files):
- Mean_FA_values.txt
- Sub_01_mean_FA_values.txt
- Sub_01_Seg_1_FA_values.txt
- Sub_01_Seg_2_FA_values.txt
- Sub_01_Seg_3_FA_values.txt
- Sub_01_Seg_4_FA_values.txt
- Sub_01_Seg_5_FA_values.txt
- Sub_01_Seg_6_FA_values.txt
- Sub_02_mean_FA_values.txt
- Sub_02_Seg_1_FA_values.txt
- Sub_02_Seg_2_FA_values.txt
- Sub_02_Seg_3_FA_values.txt
- Sub_02_Seg_4_FA_values.txt
- Sub_02_Seg_5_FA_values.txt
- Sub_02_Seg_6_FA_values.txt
- Sub_07_mean_FA_values.txt
- Sub_07_Seg_1_FA_values.txt
- Sub_07_Seg_2_FA_values.txt
- Sub_07_Seg_3_FA_values.txt
- Sub_07_Seg_4_FA_values.txt
- Sub_07_Seg_5_FA_values.txt
- Sub_07_Seg_6_FA_values.txt
- Sub_08_mean_FA_values.txt
- Sub_08_Seg_1_FA_values.txt
- Sub_08_Seg_2_FA_values.txt
- Sub_08_Seg_3_FA_values.txt
- Sub_08_Seg_4_FA_values.txt
- Sub_08_Seg_5_FA_values.txt
- Sub_08_Seg_6_FA_values.txt
- Sub_09_mean_FA_values.txt
- Sub_09_Seg_1_FA_values.txt
- Sub_09_Seg_2_FA_values.txt
- Sub_09_Seg_3_FA_values.txt
- Sub_09_Seg_4_FA_values.txt
- Sub_09_Seg_5_FA_values.txt
- Sub_09_Seg_6_FA_values.txt
- Sub_10_mean_FA_values.txt
- Sub_10_Seg_1_FA_values.txt
- Sub_10_Seg_2_FA_values.txt
- Sub_10_Seg_3_FA_values.txt
- Sub_10_Seg_4_FA_values.txt
- Sub_10_Seg_5_FA_values.txt
- Sub_10_Seg_6_FA_values.txt
- Sub_11_mean_FA_values.txt
- Sub_11_Seg_1_FA_values.txt
- Sub_11_Seg_2_FA_values.txt
- Sub_11_Seg_3_FA_values.txt
- Sub_11_Seg_4_FA_values.txt
- Sub_11_Seg_5_FA_values.txt
- Sub_11_Seg_6_FA_values.txt
- Sub_12_mean_FA_values.txt
- Sub_12_Seg_2_FA_values.txt
- Sub_12_Seg_3_FA_values.txt
- Sub_12_Seg_4_FA_values.txt
- Sub_12_Seg_5_FA_values.txt
- Sub_12_Seg_6_FA_values.txt
- Sub_12_Seg_FA_values.txt
- Sub_13_mean_FA_values.txt
- Sub_13_Seg_1_FA_values.txt
- Sub_13_Seg_2_FA_values.txt
- Sub_13_Seg_3_FA_values.txt
- Sub_13_Seg_4_FA_values.txt
- Sub_13_Seg_5_FA_values.txt
- Sub_13_Seg_6_FA_values.txt
- Sub_14_mean_FA_values.txt
- Sub_14_Seg_1_FA_values.txt
- Sub_14_Seg_2_FA_values.txt
- Sub_14_Seg_3_FA_values.txt
- Sub_14_Seg_4_FA_values.txt
- Sub_14_Seg_5_FA_values.txt
- Sub_14_Seg_6_FA_values.txt
