# Supplementary material for: Fiber architecture in the human ventromedial striatum and its relation with the bed nucleus of the stria terminalis
Source: PLoS One. 2025 May 7;20(5):e0323113. doi: 10.1371/journal.pone.0323113 (PMC12057886; doi:10.1371/journal.pone.0323113)
Supplement: S1 Data — (ZIP) [file pone.0323113.s001.zip › Sub_01_mean_FA_values.txt]

   0.083    0.109    0.148    0.120    0.143    0.145 
