# Supplementary material for: Fiber architecture in the human ventromedial striatum and its relation with the bed nucleus of the stria terminalis
Source: PLoS One. 2025 May 7;20(5):e0323113. doi: 10.1371/journal.pone.0323113 (PMC12057886; doi:10.1371/journal.pone.0323113)
Supplement: S1 Data — (ZIP) [file pone.0323113.s001.zip › Sub_01_Seg_1_FA_values.txt]

   0.106    0.105    0.110    0.113    0.107    0.111    0.107    0.092    0.070    0.078    0.094    0.104    0.093    0.065    0.037    0.038    0.077    0.077    0.080    0.084    0.078    0.056    0.031    0.039    0.067    0.073    0.074    0.078    0.080    0.068    0.047    0.042    0.083    0.059    0.060    0.068    0.073    0.071    0.063    0.059    0.138    0.121    0.104    0.092    0.083    0.073    0.060    0.053    0.054    0.056    0.130    0.111    0.091    0.081    0.073    0.063    0.055    0.045    0.038    0.050    0.089    0.085    0.085    0.078    0.106    0.112    0.116    0.108    0.093    0.093    0.114    0.113    0.078    0.095    0.111    0.109    0.092    0.080    0.066    0.073    0.082    0.083    0.076    0.071    0.066    0.068    0.068    0.064    0.057    0.052    0.050    0.040    0.067    0.070    0.062    0.052    0.042    0.030    0.024    0.029    0.057    0.065    0.072    0.082    0.097    0.118    0.040    0.037    0.034    0.030    0.042    0.064    0.089    0.071    0.054    0.051    0.057    0.060    0.054    0.042    0.105    0.085    0.065    0.067    0.081    0.085    0.078    0.065    0.116    0.100    0.090    0.092    0.101    0.099    0.104    0.107    0.124    0.123    0.106    0.098    0.084    0.092    0.082    0.069    0.060    0.049    0.047    0.055    0.060    0.063    0.056    0.046    0.039    0.029    0.023    0.028    0.046    0.042    0.044    0.047    0.050    0.052    0.065    0.083    0.104    0.119    0.123    0.123    0.220    0.252    0.291    0.347    0.162    0.189    0.223    0.271    0.030    0.042    0.055    0.057    0.063    0.071    0.085    0.108    0.134    0.166    0.202    0.236    0.047    0.056    0.064    0.060    0.054    0.051    0.050    0.059    0.072    0.085    0.101    0.118    0.078    0.085    0.091    0.087    0.080    0.075    0.066    0.052    0.113    0.114    0.114    0.112    0.108    0.098    0.083    0.063    0.113    0.116    0.124    0.118    0.104    0.101    0.112    0.110    0.078    0.072    0.065    0.068    0.080    0.071    0.059    0.058    0.060    0.064    0.068    0.062    0.051    0.052    0.050    0.051    0.054    0.049    0.040    0.043    0.064    0.079    0.089    0.089    0.093    0.108    0.115    0.114    0.095    0.109    0.118    0.123    0.119    0.108    0.095    0.080    0.068    0.065    0.128    0.136    0.134    0.126    0.112    0.091    0.074    0.066    0.059    0.053    0.134    0.122    0.105    0.084    0.119    0.106    0.092    0.081    0.094    0.090    0.086    0.086    0.085    0.080    0.085    0.082    0.076    0.081    0.087    0.087    0.071    0.075    0.078    0.078    0.075    0.082    0.093    0.098    0.096    0.096    0.064    0.069    0.072    0.073    0.072    0.073    0.080    0.087    0.086    0.083    0.067    0.066    0.064    0.063    0.062    0.063    0.063    0.057    0.049    0.048    0.045    0.038    0.059    0.064    0.074    0.080    0.079    0.073    0.072    0.082    0.094    0.097    0.089    0.078    0.076    0.085    0.093    0.092    0.082    0.066    0.046    0.033    0.078    0.082    0.085    0.084    0.080    0.068    0.052    0.039    0.094    0.091    0.088    0.084    0.081    0.078    0.113    0.103    0.098    0.097    0.095    0.094 
