# Supplementary material for: Fiber architecture in the human ventromedial striatum and its relation with the bed nucleus of the stria terminalis
Source: PLoS One. 2025 May 7;20(5):e0323113. doi: 10.1371/journal.pone.0323113 (PMC12057886; doi:10.1371/journal.pone.0323113)
Supplement: S1 Data — (ZIP) [file pone.0323113.s001.zip › Sub_01_Seg_2_FA_values.txt]

   0.124    0.130    0.104    0.110    0.129    0.119    0.105    0.100    0.106    0.116    0.141    0.139    0.123    0.103    0.100    0.109    0.147    0.140    0.125    0.103    0.094    0.101    0.112    0.116    0.148    0.127    0.112    0.100    0.091    0.094    0.106    0.112    0.114    0.103    0.089    0.085    0.095    0.104    0.125    0.111    0.090    0.076    0.080    0.095    0.088    0.075    0.077    0.075    0.139    0.131    0.119    0.103    0.131    0.118    0.110    0.107    0.147    0.146    0.132    0.114    0.108    0.114    0.163    0.158    0.139    0.119    0.112    0.121    0.167    0.161    0.149    0.132    0.157    0.157    0.155    0.142    0.174    0.163    0.146    0.132    0.139    0.133    0.126    0.118    0.117    0.114    0.114    0.110    0.107    0.108    0.109    0.102    0.108    0.104    0.105    0.104    0.098    0.092    0.090    0.087    0.106    0.104    0.095    0.084    0.083    0.088    0.115    0.110    0.099    0.085    0.083    0.099    0.096    0.080    0.078    0.066    0.124    0.125    0.117    0.110    0.120    0.113    0.100    0.089    0.091    0.106    0.133    0.113    0.089    0.082    0.094    0.113    0.146    0.143    0.147    0.150    0.143    0.121    0.145    0.145    0.150    0.152    0.146    0.129    0.147    0.146    0.142    0.137    0.118    0.108    0.109    0.104    0.090    0.086    0.088    0.094    0.107    0.116    0.078    0.071    0.067    0.072    0.088    0.104    0.082    0.070    0.058    0.060    0.079    0.095    0.109    0.124    0.069    0.062    0.059    0.064    0.078    0.089    0.100    0.114    0.060    0.069    0.075    0.080    0.092    0.109    0.067    0.068    0.070    0.074    0.087    0.103    0.067    0.072    0.054    0.054    0.082    0.074    0.072    0.074    0.095    0.096    0.100    0.107    0.092    0.094    0.093    0.098    0.108    0.122    0.131    0.125    0.083    0.079    0.073    0.080    0.099    0.120    0.130    0.121    0.119    0.099    0.084    0.072    0.063    0.071    0.094    0.115    0.124    0.115    0.138    0.130    0.112    0.091    0.075    0.077    0.093    0.108    0.120    0.115    0.132    0.134    0.145    0.147    0.132    0.108    0.090    0.085    0.091    0.100    0.120    0.126    0.140    0.148    0.138    0.119    0.104    0.096    0.095    0.096    0.150    0.157    0.150    0.135    0.155    0.159    0.156    0.147    0.115    0.126    0.092    0.111    0.072    0.068    0.081    0.097    0.104    0.099    0.094    0.101    0.090    0.079    0.084    0.091    0.097    0.092    0.077    0.072    0.081    0.085    0.090    0.086    0.070    0.059    0.065    0.079    0.075    0.079    0.084    0.083    0.073    0.066    0.066    0.069    0.080    0.082    0.083    0.082    0.073    0.074    0.077    0.081    0.129    0.116    0.128    0.140    0.146    0.143    0.116    0.131    0.150    0.155    0.145    0.132    0.117    0.105    0.117    0.141    0.157    0.156    0.139    0.120    0.104    0.095    0.103    0.108    0.130    0.150    0.157    0.150    0.133    0.114    0.099    0.094    0.153    0.120    0.115    0.130    0.149    0.158    0.154    0.143    0.140    0.121    0.128    0.147    0.159    0.157    0.142    0.126    0.129    0.146    0.155    0.146    0.130    0.144    0.148    0.136    0.124    0.119    0.119    0.127    0.139    0.148    0.132    0.108    0.102    0.112    0.129    0.142    0.150    0.110    0.092    0.091    0.104    0.118    0.123    0.119    0.184    0.126    0.098    0.084    0.088    0.099    0.103    0.103    0.110    0.089    0.086    0.092    0.094    0.096    0.100    0.104    0.122    0.095    0.086    0.088    0.094    0.097    0.098    0.099    0.085    0.083    0.088    0.093    0.083    0.076    0.077    0.082    0.087    0.071    0.106    0.060    0.065    0.069    0.076    0.076    0.092    0.094    0.098    0.096    0.086    0.107    0.121    0.121    0.090    0.070    0.080    0.107    0.126    0.128    0.113    0.099    0.088    0.081    0.093    0.114    0.125    0.118    0.099    0.084    0.150    0.113    0.101    0.105    0.115    0.125    0.125    0.111    0.135    0.122    0.120    0.120    0.123    0.124    0.119    0.111    0.124    0.129    0.126    0.118    0.105    0.118    0.118    0.112 
