# Supplementary material for: Fiber architecture in the human ventromedial striatum and its relation with the bed nucleus of the stria terminalis
Source: PLoS One. 2025 May 7;20(5):e0323113. doi: 10.1371/journal.pone.0323113 (PMC12057886; doi:10.1371/journal.pone.0323113)
Supplement: S1 Data — (ZIP) [file pone.0323113.s001.zip › Sub_01_Seg_3_FA_values.txt]

   0.097    0.089    0.113    0.114    0.122    0.132    0.129    0.124    0.121    0.131    0.131    0.127    0.125    0.122    0.119    0.117    0.126    0.124    0.118    0.107    0.134    0.132    0.154    0.143    0.183    0.151    0.164    0.159    0.188    0.167    0.159    0.163    0.157    0.150    0.149    0.155    0.131    0.131    0.133    0.139    0.125    0.124    0.123    0.129    0.145    0.140    0.134    0.131    0.146    0.150    0.140    0.142    0.124    0.121    0.116    0.120    0.139    0.141    0.142    0.148    0.149    0.155    0.171    0.185    0.188    0.179    0.159    0.160    0.180    0.197    0.197    0.184    0.169    0.176    0.159    0.147    0.159    0.153    0.148    0.146    0.153    0.149    0.145    0.143    0.215    0.168    0.150    0.144    0.143    0.145    0.164    0.141    0.133    0.134    0.141    0.152    0.176    0.157    0.133    0.121    0.170    0.154    0.122    0.105    0.113    0.109    0.115    0.131    0.138    0.129    0.129    0.136    0.161    0.152    0.148    0.148    0.147    0.142    0.179    0.165    0.160    0.157    0.151    0.140    0.151    0.149    0.144    0.133    0.127    0.123    0.122    0.117    0.110    0.099    0.097    0.095    0.114    0.090    0.085    0.085    0.234    0.184    0.155    0.136    0.129    0.136    0.190    0.171    0.159    0.149    0.145    0.148    0.181    0.166    0.163    0.164    0.165    0.163    0.159    0.152    0.139    0.139    0.148    0.156    0.160    0.162    0.161    0.154    0.137    0.125    0.119    0.122    0.130    0.136    0.138    0.140    0.131    0.120    0.110    0.105    0.105    0.106    0.107    0.111    0.146    0.126    0.103    0.086    0.148    0.123    0.097    0.076    0.140    0.100    0.076    0.089    0.169    0.119    0.094    0.107    0.239    0.165    0.120    0.117    0.124    0.126    0.346    0.240    0.160    0.125    0.121    0.130    0.469    0.338    0.218    0.145    0.123    0.130    0.142    0.147    0.580    0.450    0.295    0.179    0.125    0.116    0.121    0.129    0.133    0.095    0.090    0.101    0.161    0.090    0.067    0.073    0.277    0.216    0.176    0.147    0.125    0.118    0.195    0.159    0.132    0.114    0.109    0.116    0.208    0.174    0.154    0.128    0.101    0.090    0.101    0.122    0.139    0.142    0.137    0.117    0.094    0.089    0.108    0.136    0.127    0.144    0.142    0.125    0.132    0.157    0.164    0.146    0.132    0.158    0.134    0.142    0.144    0.138    0.108    0.067    0.149    0.137    0.106    0.073    0.200    0.163    0.131    0.102    0.106    0.141    0.296    0.222    0.169    0.130    0.116    0.132    0.412    0.320    0.229    0.159    0.120    0.115    0.125    0.132    0.513    0.435    0.326    0.220    0.144    0.115    0.118    0.125    0.207    0.144    0.292    0.186    0.155    0.127    0.107    0.095    0.325    0.260    0.195    0.152    0.128    0.106    0.084    0.079    0.229    0.166    0.125    0.112    0.105    0.091    0.082    0.089    0.155    0.106    0.098    0.106    0.101    0.087    0.140    0.107    0.114    0.131    0.125    0.101    0.164    0.132    0.196    0.160 
