# Supplementary material for: Fiber architecture in the human ventromedial striatum and its relation with the bed nucleus of the stria terminalis
Source: PLoS One. 2025 May 7;20(5):e0323113. doi: 10.1371/journal.pone.0323113 (PMC12057886; doi:10.1371/journal.pone.0323113)
Supplement: S1 Data — (ZIP) [file pone.0323113.s001.zip › Sub_01_Seg_4_FA_values.txt]

   0.254    0.335    0.178    0.228    0.118    0.125    0.137    0.161    0.220    0.321    0.111    0.110    0.116    0.132    0.163    0.227    0.118    0.138    0.201    0.297    0.075    0.070    0.094    0.147    0.069    0.096    0.072    0.100    0.069    0.053    0.040    0.060    0.092    0.068    0.047    0.061    0.127    0.136    0.133    0.118    0.100    0.082    0.058    0.043    0.137    0.145    0.136    0.118    0.110    0.131    0.166    0.208    0.136    0.132    0.161    0.251    0.145    0.180    0.265    0.408    0.308    0.396    0.218    0.308    0.099    0.117    0.156    0.216    0.305    0.421    0.535    0.610    0.082    0.090    0.116    0.150    0.196    0.278    0.399    0.504    0.099    0.109    0.118    0.138    0.202    0.293    0.099    0.088    0.078    0.057    0.066    0.122    0.070    0.055    0.054    0.080    0.066    0.054    0.051    0.070    0.038    0.042    0.056    0.048    0.096    0.097    0.090    0.076    0.063    0.058    0.104    0.102    0.097    0.078    0.054    0.056    0.118    0.121    0.117    0.114    0.110    0.093    0.125    0.127    0.120    0.113    0.114    0.120    0.114    0.120    0.118    0.121    0.113    0.126    0.143    0.173    0.116    0.101    0.115    0.144    0.181    0.228    0.109    0.075    0.074    0.095    0.115    0.132    0.102    0.071    0.061    0.079    0.100    0.118    0.138    0.168    0.084    0.066    0.060    0.071    0.084    0.099    0.123    0.157    0.060    0.065    0.086    0.119    0.032    0.030    0.043    0.068    0.054    0.057    0.125    0.125    0.039    0.036    0.042    0.055    0.071    0.085    0.046    0.042    0.051    0.070    0.091    0.118    0.098    0.079    0.073    0.083    0.098    0.110    0.126    0.153    0.091    0.080    0.093    0.114    0.131    0.138    0.148    0.168    0.092    0.082    0.083    0.074    0.055    0.060    0.092    0.123    0.147    0.164    0.181    0.207    0.091    0.079    0.081    0.073    0.077    0.109    0.149    0.194    0.237    0.268    0.290    0.320    0.101    0.122    0.179    0.250    0.142    0.207    0.308    0.404    0.105    0.145    0.095    0.109    0.125    0.112    0.098    0.094    0.108    0.145    0.118    0.114    0.102    0.093    0.091    0.095    0.093    0.102    0.102    0.099    0.093    0.081    0.076    0.101    0.073    0.083    0.094    0.103    0.104    0.090    0.075    0.080    0.083    0.101    0.105    0.092    0.079    0.075    0.080    0.092    0.072    0.086    0.089    0.081    0.071    0.066    0.064    0.066    0.072    0.068    0.056    0.044    0.048    0.059    0.073    0.075    0.077    0.068    0.050    0.043    0.057    0.076    0.095    0.106    0.091    0.093    0.095    0.084    0.068    0.068    0.086    0.115    0.103    0.119    0.134    0.134    0.124    0.120    0.141    0.183    0.109    0.135    0.162    0.181    0.187    0.197    0.123    0.148    0.182    0.215    0.249    0.291    0.229    0.275    0.319    0.368    0.095    0.139    0.070    0.095    0.089    0.078    0.075    0.083    0.102    0.130    0.099    0.096    0.094    0.090    0.089    0.093    0.106    0.107    0.103    0.094    0.084    0.079    0.085    0.111    0.151    0.196    0.101    0.102    0.098    0.090    0.081    0.079    0.086    0.099    0.117    0.135    0.078    0.088    0.099    0.102    0.101    0.104    0.085    0.094    0.102    0.097    0.084    0.080    0.097    0.089    0.081    0.076    0.031    0.034    0.039    0.045    0.076    0.065    0.051    0.046    0.046    0.056    0.093    0.083    0.072    0.063    0.055    0.059    0.100    0.108    0.113    0.111    0.105    0.096    0.091    0.082    0.075    0.079    0.088    0.105    0.122    0.127    0.123    0.115    0.109    0.103    0.104    0.115    0.082    0.101    0.128    0.149    0.153    0.147    0.141    0.142    0.096    0.110    0.142    0.175    0.192    0.196    0.197    0.210 
