# Supplementary material for: Fiber architecture in the human ventromedial striatum and its relation with the bed nucleus of the stria terminalis
Source: PLoS One. 2025 May 7;20(5):e0323113. doi: 10.1371/journal.pone.0323113 (PMC12057886; doi:10.1371/journal.pone.0323113)
Supplement: S1 Data — (ZIP) [file pone.0323113.s001.zip › Sub_01_Seg_5_FA_values.txt]

   0.253    0.319    0.211    0.264    0.186    0.218    0.273    0.358    0.155    0.171    0.208    0.272    0.127    0.133    0.157    0.199    0.265    0.356    0.112    0.117    0.133    0.155    0.194    0.261    0.124    0.130    0.147    0.186    0.115    0.116    0.122    0.143    0.119    0.120    0.132    0.139    0.120    0.113    0.123    0.133    0.157    0.149    0.128    0.117    0.128    0.152    0.167    0.169    0.162    0.161    0.178    0.219    0.195    0.212    0.249    0.285    0.167    0.159    0.167    0.192    0.164    0.147    0.145    0.158    0.129    0.140    0.150    0.161    0.188    0.238    0.117    0.126    0.130    0.126    0.131    0.161    0.096    0.086    0.092    0.103    0.111    0.102    0.103    0.107    0.143    0.135    0.126    0.124    0.127    0.134    0.135    0.137    0.143    0.154    0.174    0.196    0.147    0.140    0.140    0.148    0.168    0.198    0.169    0.165    0.166    0.177    0.201    0.242    0.122    0.136    0.154    0.170    0.109    0.115    0.122    0.131    0.108    0.115    0.118    0.117    0.124    0.148    0.190    0.244    0.104    0.112    0.120    0.120    0.118    0.126    0.152    0.191    0.120    0.120    0.130    0.150    0.116    0.125    0.130    0.133    0.135    0.133    0.131    0.133    0.110    0.114    0.105    0.097    0.101    0.111    0.117    0.122    0.123    0.115    0.109    0.104    0.105    0.118    0.132    0.149    0.137    0.128    0.122    0.121    0.129    0.143    0.162    0.198    0.153    0.154    0.147    0.139    0.135    0.145    0.156    0.163    0.163    0.159    0.160    0.178    0.175    0.177    0.206    0.206    0.151    0.148    0.146    0.136    0.135    0.129    0.121    0.114    0.115    0.125    0.131    0.127    0.126    0.129    0.130    0.127    0.130    0.125    0.125    0.134    0.140    0.130    0.112    0.100    0.119    0.114    0.114    0.126    0.136    0.131    0.115    0.102    0.117    0.128    0.086    0.107    0.127    0.109    0.096    0.095    0.114    0.105    0.103    0.110    0.123    0.105    0.097    0.102    0.117    0.138    0.163    0.192    0.117    0.103    0.099    0.111    0.140    0.179    0.225    0.273    0.148    0.140    0.133    0.130    0.135    0.155    0.152    0.150    0.157    0.172    0.194    0.226    0.161    0.162    0.182    0.217    0.185    0.185    0.209    0.259    0.201    0.288    0.137    0.196    0.074    0.082    0.113    0.152    0.194    0.252    0.090    0.094    0.113    0.135    0.159    0.191    0.125    0.111    0.108    0.114    0.122    0.128    0.135    0.148    0.171    0.199    0.124    0.122    0.126    0.134    0.135    0.126    0.116    0.116    0.125    0.133    0.148    0.133    0.113    0.100    0.093    0.088    0.144    0.133    0.116    0.099    0.084    0.071    0.110    0.100    0.103    0.102    0.093    0.081    0.104    0.098    0.113    0.111    0.112    0.121    0.130    0.130    0.125    0.135    0.108    0.107    0.114    0.130    0.145    0.152    0.154    0.165    0.113    0.113    0.112    0.112    0.119    0.131    0.117    0.119    0.121    0.122    0.128    0.141    0.125    0.128    0.129    0.134    0.121    0.126    0.134    0.150 
