# Supplementary material for: Fiber architecture in the human ventromedial striatum and its relation with the bed nucleus of the stria terminalis
Source: PLoS One. 2025 May 7;20(5):e0323113. doi: 10.1371/journal.pone.0323113 (PMC12057886; doi:10.1371/journal.pone.0323113)
Supplement: S1 Data — (ZIP) [file pone.0323113.s001.zip › Sub_01_Seg_6_FA_values.txt]

   0.240    0.300    0.354    0.374    0.166    0.228    0.296    0.343    0.080    0.085    0.108    0.152    0.200    0.243    0.283    0.321    0.079    0.072    0.085    0.111    0.136    0.162    0.198    0.252    0.091    0.101    0.115    0.133    0.157    0.195    0.110    0.108    0.117    0.134    0.151    0.174    0.125    0.137    0.151    0.165    0.127    0.132    0.142    0.149    0.147    0.152    0.142    0.156    0.133    0.139    0.154    0.175    0.157    0.171    0.189    0.217    0.151    0.156    0.146    0.154    0.182    0.212    0.155    0.160    0.161    0.181    0.222    0.271    0.141    0.186    0.244    0.304    0.119    0.144    0.190    0.250    0.111    0.111    0.134    0.178    0.240    0.318    0.114    0.109    0.111    0.131    0.170    0.227    0.139    0.167    0.203    0.255    0.157    0.162    0.167    0.183    0.149    0.151    0.163    0.170    0.123    0.136    0.153    0.169    0.179    0.186    0.190    0.191    0.110    0.134    0.163    0.182    0.188    0.192    0.199    0.206    0.137    0.106    0.095    0.116    0.149    0.171    0.145    0.113    0.084    0.086    0.115    0.143    0.087    0.077    0.096    0.088    0.092    0.093    0.103    0.129    0.159    0.183    0.096    0.098    0.110    0.133    0.160    0.188    0.147    0.163    0.174    0.184    0.199    0.209    0.143    0.146    0.143    0.141    0.152    0.173    0.131    0.120    0.124    0.111    0.146    0.146    0.147    0.148    0.148    0.157    0.165    0.171    0.127    0.154    0.181    0.199    0.080    0.081    0.084    0.090    0.108    0.141    0.065    0.067    0.074    0.086    0.110    0.142    0.104    0.083    0.066    0.066    0.139    0.127    0.120    0.130    0.103    0.104    0.094    0.086    0.117    0.116    0.110    0.104    0.128    0.128    0.131    0.144    0.141    0.145    0.143    0.145    0.144    0.139    0.134    0.133    0.143    0.152    0.159    0.161    0.103    0.096    0.117    0.150    0.174    0.173    0.116    0.102    0.122    0.161    0.191    0.194    0.173    0.158    0.127    0.111    0.130    0.166    0.199    0.214    0.156    0.149    0.133    0.130    0.148    0.172    0.199    0.220    0.166    0.188    0.182    0.136    0.075    0.082    0.111    0.111    0.156    0.159    0.137    0.090    0.060    0.100    0.126    0.120    0.069    0.118    0.147    0.139    0.105    0.075    0.079    0.124    0.087    0.133    0.167    0.161    0.121    0.082    0.070    0.089    0.173    0.171    0.135    0.094    0.153    0.155    0.133    0.105    0.090    0.106    0.098    0.109    0.085    0.100    0.112    0.119    0.081    0.089    0.104    0.114    0.136    0.159    0.161    0.135    0.096    0.079    0.147    0.161    0.175    0.167    0.139    0.114 
