# Supplementary material for: Fiber architecture in the human ventromedial striatum and its relation with the bed nucleus of the stria terminalis
Source: PLoS One. 2025 May 7;20(5):e0323113. doi: 10.1371/journal.pone.0323113 (PMC12057886; doi:10.1371/journal.pone.0323113)
Supplement: S1 Data — (ZIP) [file pone.0323113.s001.zip › Sub_02_Seg_1_FA_values.txt]

   0.062    0.056    0.067    0.065    0.072    0.069    0.067    0.063    0.059    0.060    0.086    0.078    0.077    0.077    0.078    0.076    0.126    0.125    0.124    0.130    0.189    0.201    0.203    0.194    0.081    0.075    0.066    0.064    0.068    0.074    0.077    0.084    0.091    0.098    0.071    0.068    0.060    0.055    0.056    0.057    0.057    0.061    0.064    0.068    0.067    0.062    0.058    0.052    0.090    0.094    0.087    0.073    0.054    0.049    0.047    0.053    0.062    0.057    0.049    0.045    0.048    0.049    0.055    0.056    0.049    0.040    0.031    0.023    0.059    0.052    0.050    0.055    0.055    0.053    0.050    0.047    0.064    0.066    0.075    0.088    0.100    0.104    0.104    0.107    0.110    0.107    0.116    0.133    0.153    0.167    0.176    0.182    0.060    0.051    0.043    0.035    0.038    0.043    0.044    0.045    0.048    0.048    0.083    0.070    0.055    0.039    0.029    0.030    0.035    0.036    0.032    0.032    0.063    0.062    0.059    0.051    0.061    0.074    0.085    0.083    0.091    0.081    0.099    0.095    0.094    0.096    0.096    0.094    0.081    0.058    0.081    0.081    0.080    0.077    0.069    0.056    0.065    0.059    0.056    0.061    0.064    0.058    0.048    0.045    0.051    0.040    0.038    0.047    0.056    0.053    0.042    0.030    0.042    0.041    0.030    0.019    0.028    0.043    0.055    0.061    0.072    0.073    0.069    0.067    0.075    0.090    0.107    0.124    0.073    0.069    0.064    0.064    0.063    0.058    0.055    0.051    0.090    0.078    0.063    0.059    0.059    0.055    0.056    0.056    0.083    0.071    0.058    0.049    0.046    0.044    0.066    0.059    0.056    0.052    0.049    0.044    0.092    0.088    0.096    0.083    0.107    0.113    0.100    0.077    0.056    0.051    0.095    0.108    0.103    0.084    0.062    0.056    0.090    0.086    0.074    0.071    0.072    0.073    0.067    0.073    0.076    0.084    0.090    0.089    0.089    0.092    0.087    0.077    0.068    0.074    0.074    0.066    0.045    0.046    0.050    0.065    0.062    0.087    0.105    0.101    0.057    0.076    0.089    0.081    0.045    0.055    0.049    0.053    0.078    0.072    0.058    0.052    0.066    0.065    0.060    0.058    0.061    0.061    0.058    0.057    0.069    0.086    0.053    0.053    0.051    0.051    0.061    0.075    0.040    0.040    0.040    0.043    0.043    0.043    0.050    0.061    0.022    0.026    0.029    0.030    0.030    0.031    0.035    0.039    0.042    0.043    0.041    0.041    0.055    0.049    0.041    0.042    0.075    0.066    0.048    0.041    0.042    0.035    0.084    0.075    0.060    0.055    0.055    0.047    0.065    0.057    0.053    0.061    0.040    0.036    0.045    0.067 
