# Supplementary material for: Fiber architecture in the human ventromedial striatum and its relation with the bed nucleus of the stria terminalis
Source: PLoS One. 2025 May 7;20(5):e0323113. doi: 10.1371/journal.pone.0323113 (PMC12057886; doi:10.1371/journal.pone.0323113)
Supplement: S1 Data — (ZIP) [file pone.0323113.s001.zip › Sub_02_Seg_2_FA_values.txt]

   0.116    0.115    0.114    0.109    0.121    0.123    0.123    0.112    0.092    0.078    0.131    0.136    0.137    0.126    0.106    0.091    0.135    0.138    0.139    0.130    0.113    0.098    0.086    0.074    0.143    0.130    0.124    0.114    0.099    0.084    0.073    0.069    0.099    0.082    0.123    0.101    0.063    0.065    0.068    0.064    0.063    0.068    0.069    0.069    0.069    0.066    0.068    0.079    0.078    0.082    0.085    0.082    0.079    0.082    0.102    0.105    0.107    0.108    0.108    0.101    0.118    0.117    0.119    0.128    0.112    0.111    0.114    0.130    0.106    0.114    0.103    0.110    0.063    0.073    0.093    0.103    0.098    0.088    0.062    0.067    0.083    0.093    0.087    0.074    0.091    0.086    0.090    0.093    0.082    0.062    0.045    0.038    0.116    0.111    0.106    0.104    0.094    0.073    0.053    0.039    0.116    0.107    0.097    0.084    0.072    0.063    0.101    0.092    0.079    0.065    0.059    0.061    0.074    0.058    0.080    0.068    0.082    0.072    0.105    0.096    0.110    0.109    0.098    0.082    0.070    0.065    0.100    0.098    0.085    0.064    0.050    0.051    0.083    0.085    0.093    0.099    0.092    0.070    0.048    0.045    0.094    0.083    0.088    0.099    0.101    0.086    0.065    0.060    0.126    0.093    0.080    0.085    0.091    0.087    0.148    0.103    0.076    0.075    0.086    0.093    0.114    0.124    0.118    0.123    0.116    0.123    0.123    0.124    0.129    0.132    0.089    0.104    0.113    0.115    0.114    0.113    0.062    0.073    0.087    0.094    0.092    0.091    0.089    0.086    0.050    0.051    0.061    0.072    0.078    0.082    0.083    0.084    0.047    0.055    0.067    0.080    0.085    0.086    0.092    0.095    0.043    0.051    0.063    0.081    0.093    0.094    0.094    0.097    0.062    0.077    0.089    0.093    0.053    0.066    0.075    0.079    0.065    0.072    0.083    0.091    0.073    0.081    0.085    0.087    0.069    0.072    0.072    0.070    0.104    0.091    0.081    0.078    0.073    0.066    0.066    0.063    0.056    0.052    0.116    0.114    0.107    0.100    0.094    0.089    0.083    0.068    0.051    0.047    0.120    0.122    0.119    0.115    0.113    0.109    0.095    0.070    0.103    0.106    0.109    0.111    0.116    0.116    0.101    0.077    0.089    0.093    0.077    0.082    0.127    0.114    0.123    0.116    0.112    0.114    0.101    0.095    0.093    0.107    0.105    0.094    0.021    0.045    0.073    0.100    0.114    0.106    0.088    0.079    0.034    0.034    0.059    0.090    0.112    0.112    0.099    0.090    0.092    0.098    0.096    0.093    0.092    0.093    0.069    0.077    0.084    0.093    0.099    0.101    0.072    0.089    0.058    0.075    0.049    0.050    0.049    0.049    0.053    0.051    0.043    0.043    0.053    0.053    0.050    0.045    0.042    0.042    0.057    0.052    0.042    0.044    0.047    0.047    0.056    0.065    0.068    0.055    0.049    0.055    0.051    0.048    0.075    0.084    0.080    0.068    0.067    0.066    0.057    0.053    0.095    0.101    0.094    0.088    0.104    0.107    0.102    0.098    0.088    0.076    0.078    0.096    0.081    0.070    0.069    0.085    0.064    0.080    0.090    0.091    0.087    0.092    0.102    0.109    0.043    0.070    0.092    0.101    0.099    0.096    0.096    0.097    0.080    0.088    0.088    0.087    0.085    0.084    0.087    0.091    0.058    0.068    0.070    0.072    0.077    0.079    0.081    0.085    0.062    0.066    0.072    0.079    0.081    0.080    0.058    0.060    0.063    0.070    0.075    0.071    0.054    0.061    0.066    0.064    0.045    0.054    0.057    0.054    0.034    0.046    0.057    0.069    0.053    0.063    0.073    0.081    0.048    0.055    0.061    0.068    0.078    0.085    0.081    0.072    0.062    0.067    0.075    0.086    0.097    0.095    0.077    0.053    0.049    0.069    0.078    0.084    0.088    0.092    0.095    0.085    0.064    0.045    0.061    0.082    0.094    0.102    0.101    0.097    0.092    0.078    0.058    0.048    0.080    0.100    0.111    0.114    0.111    0.111    0.106    0.088    0.100    0.116    0.123    0.120    0.120    0.124    0.119    0.102    0.124    0.117    0.112    0.098 
