# Supplementary material for: Fiber architecture in the human ventromedial striatum and its relation with the bed nucleus of the stria terminalis
Source: PLoS One. 2025 May 7;20(5):e0323113. doi: 10.1371/journal.pone.0323113 (PMC12057886; doi:10.1371/journal.pone.0323113)
Supplement: S1 Data — (ZIP) [file pone.0323113.s001.zip › Sub_02_Seg_3_FA_values.txt]

   0.148    0.143    0.140    0.129    0.109    0.095    0.099    0.111    0.130    0.119    0.121    0.118    0.109    0.103    0.107    0.114    0.115    0.092    0.098    0.106    0.109    0.109    0.111    0.114    0.155    0.101    0.090    0.101    0.110    0.112    0.112    0.114    0.116    0.121    0.126    0.126    0.152    0.124    0.102    0.085    0.148    0.136    0.119    0.106    0.156    0.152    0.154    0.147    0.130    0.119    0.145    0.151    0.155    0.147    0.127    0.114    0.142    0.148    0.148    0.140    0.126    0.114    0.142    0.147    0.146    0.142    0.140    0.134    0.139    0.150    0.156    0.161    0.141    0.157    0.174    0.193    0.190    0.169    0.193    0.174    0.179    0.164    0.162    0.159    0.159    0.147    0.139    0.133    0.140    0.129    0.111    0.098    0.096    0.101    0.120    0.112    0.095    0.081    0.079    0.089    0.088    0.071    0.093    0.078    0.095    0.088    0.128    0.116    0.172    0.148    0.155    0.174    0.183    0.164    0.152    0.157    0.174    0.195    0.205    0.188    0.162    0.168    0.165    0.166    0.172    0.168    0.145    0.113    0.175    0.169    0.146    0.131    0.132    0.135    0.133    0.124    0.174    0.156    0.138    0.127    0.125    0.126    0.174    0.159    0.149    0.144    0.141    0.138    0.171    0.168    0.151    0.157    0.142    0.152    0.153    0.136    0.095    0.110    0.122    0.122    0.063    0.081    0.098    0.110    0.118    0.111    0.051    0.063    0.078    0.097    0.116    0.120    0.043    0.049    0.061    0.083    0.106    0.119    0.110    0.088    0.047    0.038    0.041    0.063    0.086    0.107    0.118    0.110    0.034    0.044    0.064    0.089    0.116    0.128    0.119    0.112    0.075    0.045    0.053    0.076    0.103    0.125    0.128    0.121    0.111    0.113    0.102    0.101    0.106    0.114    0.109    0.091    0.083    0.087    0.115    0.137    0.132    0.104    0.083    0.077    0.069    0.093    0.123    0.144    0.145    0.125    0.095    0.073    0.090    0.098    0.107    0.115    0.123    0.118    0.096    0.076    0.112    0.107    0.098    0.096    0.124    0.119    0.115    0.113    0.066    0.078    0.103    0.124    0.013    0.026    0.053    0.078    0.028    0.033    0.034    0.050    0.078    0.102    0.029    0.028    0.027    0.029    0.058    0.086    0.051    0.018    0.021    0.016    0.032    0.063    0.096    0.121    0.117    0.046    0.015    0.022    0.017    0.041    0.082    0.111    0.024    0.023    0.064    0.095    0.026    0.016    0.039    0.070    0.071    0.083    0.083    0.095    0.061    0.082    0.094    0.100    0.100    0.095    0.085    0.099    0.101    0.095    0.087    0.078    0.061    0.086    0.106    0.111    0.091    0.107    0.114    0.103    0.183    0.182    0.112    0.124    0.039    0.043    0.058    0.077    0.098    0.114    0.025    0.019    0.032    0.054    0.074    0.092    0.022    0.020    0.030    0.042    0.056    0.071    0.087    0.101    0.015    0.017    0.017    0.027    0.046    0.063    0.076    0.086    0.026    0.013    0.007    0.014    0.038    0.063    0.079    0.087    0.100    0.124    0.082    0.036    0.014    0.013    0.033    0.061    0.081    0.092    0.102    0.115    0.045    0.028    0.038    0.058    0.076    0.089    0.098    0.100    0.096    0.046    0.031    0.041    0.054    0.071    0.084    0.088    0.026    0.042    0.018    0.023    0.030    0.054    0.048    0.076    0.034    0.033    0.030    0.042    0.064    0.088    0.109    0.124    0.040    0.037    0.039    0.054    0.071    0.089    0.109    0.121    0.042    0.027    0.019    0.034    0.034    0.026    0.042    0.057    0.070    0.084    0.067    0.051    0.038    0.035    0.030    0.038    0.058    0.071    0.077    0.082    0.102    0.100    0.098    0.099    0.104    0.106    0.181    0.179    0.174    0.171    0.172    0.161 
