# Supplementary material for: Fiber architecture in the human ventromedial striatum and its relation with the bed nucleus of the stria terminalis
Source: PLoS One. 2025 May 7;20(5):e0323113. doi: 10.1371/journal.pone.0323113 (PMC12057886; doi:10.1371/journal.pone.0323113)
Supplement: S1 Data — (ZIP) [file pone.0323113.s001.zip › Sub_02_Seg_4_FA_values.txt]

   0.232    0.329    0.142    0.195    0.043    0.050    0.066    0.083    0.112    0.165    0.039    0.024    0.025    0.035    0.045    0.062    0.054    0.061    0.069    0.069    0.062    0.066    0.073    0.080    0.066    0.090    0.078    0.102    0.050    0.057    0.061    0.059    0.061    0.061    0.062    0.062    0.105    0.094    0.078    0.062    0.062    0.089    0.108    0.107    0.105    0.109    0.149    0.209    0.124    0.135    0.166    0.222    0.188    0.232    0.295    0.378    0.145    0.177    0.222    0.280    0.078    0.097    0.123    0.147    0.036    0.037    0.042    0.058    0.074    0.072    0.069    0.095    0.032    0.032    0.035    0.049    0.066    0.071    0.069    0.073    0.065    0.072    0.071    0.075    0.049    0.050    0.047    0.052    0.020    0.024    0.047    0.050    0.048    0.051    0.051    0.051    0.074    0.074    0.077    0.077    0.058    0.074    0.089    0.092    0.084    0.079    0.067    0.081    0.099    0.110    0.108    0.105    0.128    0.158    0.179    0.213    0.181    0.246    0.315    0.389    0.257    0.354    0.333    0.426    0.251    0.331    0.189    0.246    0.079    0.102    0.134    0.164    0.209    0.279    0.065    0.078    0.104    0.121    0.142    0.172    0.070    0.069    0.084    0.095    0.104    0.114    0.113    0.117    0.083    0.066    0.060    0.068    0.081    0.094    0.095    0.086    0.047    0.060    0.075    0.082    0.078    0.069    0.079    0.107    0.049    0.055    0.065    0.066    0.055    0.044    0.056    0.085    0.049    0.046    0.033    0.031    0.041    0.054    0.029    0.027    0.019    0.019    0.023    0.031    0.046    0.039    0.050    0.040    0.050    0.062    0.064    0.064    0.067    0.069    0.044    0.066    0.088    0.098    0.095    0.086    0.055    0.062    0.064    0.053    0.041    0.061    0.094    0.111    0.103    0.080    0.055    0.068    0.073    0.061    0.046    0.062    0.096    0.119    0.127    0.131    0.064    0.062    0.068    0.115    0.182    0.236    0.052    0.067    0.116    0.222    0.343    0.418    0.090    0.120    0.199    0.240    0.072    0.081    0.096    0.109    0.084    0.091    0.102    0.108    0.084    0.088    0.097    0.101    0.100    0.100    0.100    0.101    0.069    0.066    0.073    0.078    0.083    0.091    0.093    0.083    0.056    0.062    0.074    0.088    0.093    0.088    0.057    0.062    0.074    0.081    0.082    0.084    0.073    0.069    0.082    0.071    0.061    0.053    0.038    0.038    0.050    0.050    0.031    0.020    0.030    0.046    0.049    0.037    0.029    0.045    0.067    0.071    0.052    0.025    0.041    0.073    0.068    0.052    0.028    0.035    0.057    0.065    0.055    0.046    0.080    0.061    0.032    0.024    0.030    0.033    0.049    0.098    0.036    0.029    0.088    0.114    0.083    0.079    0.074    0.098    0.069    0.076    0.078    0.075    0.073    0.060    0.060    0.072    0.080    0.071    0.065    0.095    0.064    0.052    0.057    0.072    0.078    0.063    0.046    0.061    0.063    0.080    0.084    0.068    0.051    0.054    0.070    0.087    0.097    0.099    0.070    0.088    0.094    0.083    0.070    0.068    0.073    0.084    0.090    0.089    0.092    0.083    0.073    0.071    0.072    0.074    0.074    0.069    0.077    0.069    0.059    0.056    0.057    0.058    0.057    0.052    0.071    0.072    0.066    0.056    0.045    0.036    0.042    0.060    0.077    0.090    0.090    0.097    0.089    0.074    0.056    0.050    0.059    0.068    0.075    0.088    0.052    0.075    0.103    0.114    0.102    0.078    0.060    0.061    0.063    0.057    0.076    0.083    0.097    0.106    0.097    0.075    0.062    0.064    0.066    0.082    0.079    0.084    0.089    0.092    0.083    0.093    0.112    0.141    0.127    0.145    0.190    0.231 
