# Supplementary material for: Fiber architecture in the human ventromedial striatum and its relation with the bed nucleus of the stria terminalis
Source: PLoS One. 2025 May 7;20(5):e0323113. doi: 10.1371/journal.pone.0323113 (PMC12057886; doi:10.1371/journal.pone.0323113)
Supplement: S1 Data — (ZIP) [file pone.0323113.s001.zip › Sub_02_Seg_5_FA_values.txt]

   0.132    0.147    0.176    0.216    0.268    0.333    0.116    0.123    0.142    0.161    0.192    0.249    0.107    0.105    0.115    0.119    0.128    0.167    0.096    0.085    0.085    0.080    0.077    0.103    0.070    0.057    0.080    0.063    0.096    0.106    0.100    0.107    0.136    0.130    0.119    0.121    0.145    0.146    0.144    0.159    0.109    0.126    0.148    0.161    0.176    0.215    0.278    0.355    0.133    0.151    0.176    0.204    0.231    0.276    0.344    0.417    0.187    0.214    0.244    0.277    0.258    0.284    0.305    0.326    0.337    0.401    0.230    0.297    0.124    0.137    0.178    0.230    0.286    0.350    0.112    0.122    0.151    0.182    0.211    0.252    0.126    0.135    0.143    0.165    0.210    0.276    0.345    0.405    0.108    0.102    0.100    0.114    0.145    0.187    0.238    0.291    0.083    0.089    0.104    0.123    0.064    0.062    0.063    0.068    0.077    0.076    0.084    0.100    0.091    0.088    0.100    0.130    0.091    0.094    0.110    0.118    0.113    0.107    0.126    0.178    0.118    0.127    0.146    0.153    0.144    0.143    0.176    0.243    0.140    0.153    0.139    0.143    0.137    0.142    0.136    0.136    0.148    0.154    0.134    0.139    0.131    0.123    0.124    0.118    0.125    0.113    0.108    0.099    0.085    0.088    0.121    0.178    0.108    0.099    0.092    0.083    0.071    0.074    0.098    0.138    0.085    0.078    0.066    0.066    0.090    0.089    0.077    0.067    0.048    0.044    0.050    0.058    0.062    0.058    0.052    0.048    0.105    0.116    0.113    0.103    0.096    0.091    0.086    0.083    0.094    0.110    0.121    0.128    0.134    0.141    0.154    0.173    0.091    0.102    0.119    0.141    0.169    0.203    0.100    0.109    0.128    0.163    0.211    0.264    0.130    0.144    0.191    0.216    0.107    0.110    0.132    0.167    0.106    0.110    0.126    0.144    0.102    0.105    0.117    0.124    0.122    0.121    0.100    0.099    0.110    0.115    0.107    0.097    0.103    0.107    0.102    0.094    0.084    0.077    0.088    0.122    0.089    0.088    0.089    0.087    0.076    0.062    0.063    0.083    0.079    0.080    0.075    0.070    0.087    0.086    0.083    0.082    0.056    0.066    0.062    0.076    0.085    0.074    0.060    0.058    0.065    0.074    0.073    0.057    0.094    0.081    0.063    0.057    0.061    0.069    0.076    0.078    0.090    0.090    0.091    0.088    0.079    0.070    0.066    0.075    0.072    0.074    0.084    0.096    0.107    0.114    0.121    0.140    0.067    0.075    0.093    0.120    0.089    0.106    0.137    0.182    0.110    0.134    0.100    0.103    0.113    0.105    0.106    0.113    0.128    0.151    0.181    0.212    0.105    0.110    0.119    0.119    0.114    0.117    0.127    0.139    0.121    0.130    0.120    0.107    0.102    0.105    0.118    0.132    0.145    0.179    0.110    0.122    0.119    0.107    0.096    0.092    0.098    0.104    0.102    0.100    0.112    0.110    0.100    0.088    0.082    0.081    0.100    0.102    0.097    0.088    0.077    0.068    0.090    0.085    0.086    0.080    0.041    0.045    0.056    0.070    0.067    0.056    0.063    0.079    0.089    0.085    0.082    0.069    0.066    0.073    0.082    0.083    0.121    0.124    0.119    0.107    0.093    0.077    0.066    0.070    0.088    0.109    0.100    0.105    0.107    0.108    0.105    0.095    0.085    0.091    0.116    0.152    0.082    0.066    0.068    0.080    0.093    0.106    0.117    0.123    0.125    0.133    0.058    0.049    0.054    0.068    0.086    0.105    0.126    0.147    0.168    0.191    0.078    0.091    0.105    0.121    0.130    0.146    0.157    0.164 
