# Supplementary material for: Fiber architecture in the human ventromedial striatum and its relation with the bed nucleus of the stria terminalis
Source: PLoS One. 2025 May 7;20(5):e0323113. doi: 10.1371/journal.pone.0323113 (PMC12057886; doi:10.1371/journal.pone.0323113)
Supplement: S1 Data — (ZIP) [file pone.0323113.s001.zip › Sub_02_Seg_6_FA_values.txt]

   0.153    0.142    0.146    0.172    0.217    0.262    0.299    0.335    0.121    0.104    0.105    0.124    0.149    0.169    0.185    0.210    0.123    0.128    0.119    0.118    0.107    0.105    0.125    0.123    0.167    0.168    0.161    0.166    0.210    0.221    0.223    0.234    0.203    0.233    0.261    0.278    0.285    0.295    0.214    0.247    0.280    0.297    0.299    0.306    0.243    0.307    0.369    0.416    0.430    0.401    0.159    0.201    0.266    0.339    0.393    0.414    0.143    0.155    0.190    0.241    0.289    0.335    0.385    0.425    0.167    0.154    0.160    0.181    0.204    0.239    0.303    0.380    0.161    0.163    0.165    0.176    0.211    0.269    0.168    0.163    0.155    0.147    0.150    0.178    0.150    0.135    0.127    0.119    0.131    0.138    0.147    0.164    0.140    0.150    0.166    0.187    0.167    0.164    0.155    0.146    0.144    0.154    0.165    0.167    0.158    0.150    0.157    0.174    0.110    0.096    0.120    0.171    0.112    0.098    0.102    0.125    0.097    0.100    0.115    0.130    0.147    0.174    0.099    0.086    0.095    0.106    0.113    0.128    0.087    0.099    0.111    0.126    0.099    0.102    0.115    0.130    0.070    0.080    0.077    0.089    0.097    0.097    0.092    0.091    0.099    0.113    0.111    0.116    0.128    0.140    0.151    0.168    0.114    0.116    0.130    0.145    0.158    0.179    0.202    0.217    0.228    0.246    0.113    0.122    0.151    0.182    0.214    0.247    0.274    0.286    0.295    0.311    0.136    0.136    0.124    0.117    0.098    0.111    0.116    0.114    0.118    0.126    0.124    0.116    0.111    0.129    0.131    0.118    0.098    0.081    0.073    0.067    0.083    0.082    0.083    0.082    0.132    0.134    0.119    0.096    0.091    0.108    0.111    0.109    0.123    0.158    0.193    0.185    0.160    0.136    0.131    0.134    0.129    0.130    0.158    0.210    0.274    0.265    0.243    0.222    0.208    0.193    0.338    0.334    0.326    0.315    0.304    0.286    0.178    0.170    0.151    0.130    0.138    0.170    0.136    0.141    0.132    0.116    0.116    0.140    0.124    0.127    0.123    0.125    0.140    0.165    0.110    0.124    0.125    0.116    0.115    0.128    0.111    0.112    0.104    0.102    0.100    0.118    0.122    0.110    0.137    0.128    0.118    0.110    0.099    0.101    0.084    0.075    0.097    0.085    0.075    0.067    0.067    0.070    0.132    0.098    0.079    0.082    0.098    0.115    0.269    0.262    0.258    0.239    0.198    0.155    0.132    0.136    0.155    0.174    0.191    0.206    0.383    0.362    0.344    0.322    0.288    0.254    0.232    0.223    0.223    0.229    0.238    0.253    0.365    0.342    0.321    0.296    0.421    0.399    0.371    0.331 
