# Supplementary material for: Fiber architecture in the human ventromedial striatum and its relation with the bed nucleus of the stria terminalis
Source: PLoS One. 2025 May 7;20(5):e0323113. doi: 10.1371/journal.pone.0323113 (PMC12057886; doi:10.1371/journal.pone.0323113)
Supplement: S1 Data — (ZIP) [file pone.0323113.s001.zip › Sub_07_Seg_1_FA_values.txt]

   0.091    0.085    0.085    0.072    0.069    0.075    0.075    0.060    0.038    0.038    0.059    0.076    0.073    0.071    0.065    0.050    0.033    0.032    0.044    0.058    0.044    0.054    0.066    0.079    0.088    0.091    0.085    0.101    0.116    0.130    0.138    0.137    0.102    0.084    0.068    0.060    0.062    0.074    0.088    0.101    0.080    0.064    0.051    0.046    0.048    0.053    0.061    0.070    0.073    0.057    0.047    0.046    0.053    0.061    0.091    0.078    0.060    0.051    0.058    0.070    0.076    0.088    0.056    0.067    0.071    0.056    0.050    0.059    0.069    0.071    0.063    0.051    0.065    0.055    0.052    0.056    0.060    0.057    0.045    0.032    0.042    0.042    0.047    0.056    0.054    0.047    0.043    0.039    0.089    0.091    0.087    0.076    0.103    0.110    0.109    0.095    0.096    0.108    0.083    0.099    0.119    0.129    0.093    0.104    0.064    0.070    0.080    0.089    0.091    0.083    0.069    0.054    0.058    0.064    0.071    0.075    0.073    0.062    0.047    0.033    0.015    0.013    0.026    0.032    0.014    0.029    0.043    0.051    0.036    0.032    0.030    0.028    0.026    0.025    0.023    0.019    0.013    0.016    0.054    0.053    0.055    0.057    0.059    0.057    0.052    0.045    0.038    0.033    0.066    0.067    0.070    0.075    0.080    0.080    0.069    0.069    0.074    0.080    0.088    0.090    0.067    0.068    0.073    0.081    0.073    0.073    0.074    0.076    0.101    0.094    0.103    0.096    0.076    0.087    0.093    0.090    0.088    0.091    0.089    0.080    0.059    0.065    0.069    0.070    0.076    0.084    0.085    0.080    0.045    0.050    0.052    0.055    0.064    0.072    0.075    0.073    0.042    0.038    0.040    0.044    0.051    0.057    0.061    0.065    0.048    0.043    0.043    0.046    0.058    0.060    0.061    0.063    0.077    0.076    0.082    0.096    0.085    0.082    0.084    0.090    0.076    0.085    0.076    0.081    0.082    0.086    0.087    0.088    0.082    0.090    0.094    0.095    0.027    0.027    0.035    0.040    0.032    0.040    0.050    0.057    0.060    0.057    0.043    0.056    0.069    0.078    0.078    0.072    0.082    0.089    0.088    0.081    0.075    0.077    0.084    0.089    0.087    0.082    0.080    0.085    0.082    0.085    0.070    0.075 
