# Supplementary material for: Fiber architecture in the human ventromedial striatum and its relation with the bed nucleus of the stria terminalis
Source: PLoS One. 2025 May 7;20(5):e0323113. doi: 10.1371/journal.pone.0323113 (PMC12057886; doi:10.1371/journal.pone.0323113)
Supplement: S1 Data — (ZIP) [file pone.0323113.s001.zip › Sub_07_Seg_2_FA_values.txt]

   0.130    0.120    0.146    0.129    0.160    0.147    0.129    0.120    0.118    0.116    0.154    0.148    0.132    0.116    0.106    0.096    0.110    0.113    0.124    0.127    0.120    0.108    0.095    0.082    0.071    0.071    0.104    0.094    0.093    0.097    0.102    0.099    0.090    0.075    0.064    0.071    0.082    0.090    0.087    0.073    0.065    0.078    0.071    0.076    0.074    0.066    0.066    0.077    0.092    0.086    0.097    0.098    0.120    0.114    0.112    0.110    0.109    0.105    0.100    0.097    0.123    0.128    0.128    0.122    0.114    0.103    0.096    0.100    0.130    0.139    0.139    0.129    0.116    0.104    0.138    0.144    0.139    0.126    0.113    0.108    0.160    0.143    0.165    0.151    0.138    0.150    0.159    0.154    0.136    0.117    0.105    0.104    0.128    0.135    0.149    0.150    0.133    0.107    0.086    0.081    0.140    0.144    0.128    0.101    0.076    0.066    0.074    0.092    0.128    0.131    0.124    0.105    0.084    0.071    0.070    0.078    0.110    0.109    0.101    0.091    0.084    0.077    0.091    0.095    0.098    0.094    0.081    0.065    0.084    0.083    0.071    0.072    0.066    0.070    0.079    0.085    0.081    0.083    0.090    0.097    0.115    0.110    0.099    0.090    0.086    0.088    0.131    0.133    0.118    0.097    0.080    0.075    0.079    0.109    0.137    0.147    0.133    0.107    0.092    0.113    0.135    0.143    0.132    0.112    0.119    0.124    0.131    0.130    0.144    0.141    0.136    0.127    0.134    0.143    0.155    0.159    0.127    0.135    0.147    0.154    0.115    0.119    0.125    0.133    0.134    0.125    0.113    0.110    0.113    0.108    0.108    0.111    0.108    0.098    0.090    0.094    0.132    0.111    0.105    0.099    0.086    0.070    0.067    0.080    0.099    0.117    0.171    0.123    0.106    0.095    0.078    0.063    0.061    0.073    0.094    0.116    0.107    0.090    0.076    0.068    0.067    0.073    0.086    0.103    0.115    0.084    0.073    0.070    0.069    0.069    0.072    0.080    0.065    0.064    0.055    0.056    0.070    0.068    0.080    0.074    0.083    0.068    0.077    0.084    0.079    0.071    0.066    0.063    0.075    0.084    0.081    0.076    0.123    0.077    0.061    0.063    0.074    0.086    0.092    0.094    0.106    0.080    0.069    0.069    0.079    0.094    0.109    0.118    0.114    0.102    0.092    0.086    0.090    0.104    0.121    0.123    0.116    0.107    0.104    0.111    0.121    0.132    0.122    0.133    0.135    0.139    0.126    0.134    0.124    0.128    0.136    0.144    0.146    0.140    0.134    0.124    0.126    0.132    0.133    0.127    0.165    0.130    0.117    0.116    0.113    0.107    0.103    0.104    0.218    0.150    0.115    0.103    0.098    0.094    0.093    0.097    0.125    0.097    0.088    0.088    0.093    0.099    0.151    0.100    0.082    0.081    0.089    0.100    0.082    0.072    0.094    0.062    0.072    0.052    0.049    0.060    0.075    0.080    0.058    0.044    0.047    0.066    0.084    0.090    0.355    0.214    0.124    0.075    0.051    0.043    0.052    0.071    0.088    0.095    0.279    0.170    0.110    0.079    0.063    0.060    0.069    0.083    0.095    0.102    0.105    0.097    0.093    0.091    0.093    0.098    0.111    0.121    0.126    0.124    0.120    0.115    0.116    0.115    0.123    0.134    0.144    0.115    0.109    0.119    0.200    0.141    0.114    0.114    0.121    0.121    0.114    0.107    0.281    0.195    0.143    0.123    0.117    0.111    0.099    0.089    0.377    0.273    0.194    0.145    0.118    0.101    0.086    0.075    0.472    0.363    0.258    0.177    0.126    0.095    0.078    0.073    0.328    0.219    0.141    0.096    0.076    0.076    0.403    0.274    0.169    0.104    0.077    0.075    0.053    0.044    0.051    0.067    0.058    0.048    0.057    0.073    0.122    0.086    0.062    0.050    0.057    0.072    0.121    0.094    0.071    0.058    0.056    0.062    0.166    0.129    0.113    0.101    0.087    0.072    0.060    0.054    0.120    0.105    0.105    0.107    0.102    0.089    0.071    0.058    0.101    0.099    0.106    0.113    0.106    0.111    0.117    0.119 
