# Supplementary material for: Fiber architecture in the human ventromedial striatum and its relation with the bed nucleus of the stria terminalis
Source: PLoS One. 2025 May 7;20(5):e0323113. doi: 10.1371/journal.pone.0323113 (PMC12057886; doi:10.1371/journal.pone.0323113)
Supplement: S1 Data — (ZIP) [file pone.0323113.s001.zip › Sub_07_Seg_3_FA_values.txt]

   0.123    0.138    0.147    0.145    0.145    0.160    0.141    0.148    0.154    0.146    0.132    0.124    0.165    0.157    0.156    0.149    0.139    0.131    0.129    0.136    0.195    0.167    0.155    0.148    0.147    0.148    0.147    0.138    0.156    0.145    0.147    0.156    0.160    0.149    0.165    0.144    0.141    0.153    0.163    0.160    0.136    0.140    0.154    0.163    0.139    0.126    0.132    0.146    0.113    0.117    0.117    0.125    0.235    0.178    0.148    0.137    0.136    0.138    0.141    0.137    0.183    0.157    0.149    0.151    0.152    0.149    0.142    0.131    0.156    0.147    0.149    0.156    0.146    0.148    0.153    0.158    0.150    0.157    0.158    0.163    0.137    0.109    0.146    0.127    0.155    0.136    0.138    0.158    0.179    0.195    0.167    0.146    0.138    0.147    0.160    0.165    0.199    0.166    0.149    0.153    0.166    0.169    0.160    0.151    0.271    0.210    0.172    0.160    0.166    0.173    0.170    0.161    0.154    0.161    0.170    0.171    0.149    0.144    0.156    0.166    0.217    0.150    0.124    0.118    0.161    0.140    0.142    0.146    0.241    0.163    0.131    0.131    0.143    0.155    0.174    0.129    0.118    0.126    0.142    0.160    0.226    0.170    0.131    0.116    0.149    0.124    0.115    0.122    0.112    0.106    0.095    0.097    0.175    0.131    0.185    0.148    0.182    0.158    0.128    0.112    0.165    0.151    0.133    0.126    0.126    0.122    0.134    0.147    0.146    0.139    0.123    0.113    0.120    0.138    0.145    0.142    0.106    0.118    0.135    0.140    0.138    0.138    0.115    0.111    0.125    0.135    0.136    0.140    0.125    0.130    0.133    0.125    0.191    0.137    0.142    0.122    0.200    0.140    0.113    0.110    0.143    0.113    0.105    0.110    0.323    0.241    0.179    0.136    0.111    0.104    0.185    0.139    0.114    0.101    0.095    0.099    0.102    0.088    0.086    0.088    0.077    0.073    0.079    0.089    0.128    0.113    0.098    0.096    0.107    0.097    0.093    0.099    0.093    0.102    0.119    0.135    0.111    0.109    0.122    0.136    0.157    0.128    0.124    0.129    0.236    0.169    0.136    0.124    0.170    0.134    0.236    0.168    0.441    0.311    0.196    0.130    0.304    0.201    0.132    0.107    0.390    0.286    0.195    0.132    0.105    0.110    0.128    0.144    0.262    0.182    0.129    0.104    0.106    0.125    0.146    0.158    0.159    0.118    0.101    0.105    0.099    0.093    0.104    0.123    0.084    0.101    0.098    0.125    0.147    0.159    0.105    0.115    0.080    0.087    0.102    0.121    0.080    0.079    0.094    0.118    0.093    0.105    0.130    0.153    0.113    0.104    0.114    0.133    0.171    0.131    0.270    0.193    0.177    0.123    0.135    0.111    0.362    0.246    0.171    0.134    0.118    0.115    0.217    0.140    0.114    0.112    0.119    0.130    0.112    0.086    0.093    0.111    0.067    0.077    0.098    0.124 
