# Supplementary material for: Fiber architecture in the human ventromedial striatum and its relation with the bed nucleus of the stria terminalis
Source: PLoS One. 2025 May 7;20(5):e0323113. doi: 10.1371/journal.pone.0323113 (PMC12057886; doi:10.1371/journal.pone.0323113)
Supplement: S1 Data — (ZIP) [file pone.0323113.s001.zip › Sub_07_Seg_4_FA_values.txt]

   0.344    0.448    0.223    0.314    0.079    0.094    0.124    0.165    0.212    0.264    0.320    0.378    0.083    0.085    0.078    0.074    0.087    0.116    0.158    0.211    0.063    0.054    0.073    0.093    0.109    0.130    0.048    0.049    0.074    0.094    0.105    0.113    0.088    0.096    0.073    0.083    0.108    0.109    0.078    0.088    0.068    0.076    0.088    0.102    0.079    0.090    0.104    0.122    0.088    0.070    0.060    0.069    0.082    0.094    0.111    0.141    0.107    0.101    0.090    0.094    0.116    0.147    0.185    0.232    0.146    0.178    0.231    0.296    0.198    0.245    0.314    0.403    0.142    0.168    0.216    0.284    0.108    0.117    0.126    0.139    0.153    0.171    0.200    0.232    0.090    0.105    0.120    0.128    0.118    0.094    0.090    0.110    0.105    0.110    0.094    0.069    0.066    0.086    0.104    0.121    0.083    0.088    0.078    0.064    0.066    0.080    0.093    0.108    0.049    0.055    0.063    0.077    0.027    0.028    0.030    0.038    0.062    0.065    0.038    0.042    0.063    0.056    0.056    0.057    0.059    0.068    0.074    0.063    0.064    0.069    0.077    0.090    0.117    0.116    0.102    0.082    0.067    0.067    0.114    0.125    0.131    0.129    0.120    0.113    0.110    0.129    0.123    0.155    0.130    0.155    0.209    0.284    0.107    0.108    0.125    0.160    0.128    0.128    0.116    0.100    0.089    0.088    0.098    0.111    0.133    0.139    0.129    0.106    0.079    0.059    0.061    0.080    0.126    0.108    0.081    0.060    0.060    0.079    0.101    0.123    0.107    0.098    0.080    0.063    0.058    0.068    0.083    0.099    0.047    0.048    0.054    0.061    0.028    0.030    0.027    0.027    0.028    0.027    0.056    0.066    0.075    0.069    0.065    0.063    0.084    0.078    0.078    0.080    0.090    0.094    0.089    0.084    0.084    0.087    0.081    0.088    0.096    0.103    0.109    0.111    0.079    0.070    0.068    0.080    0.103    0.132    0.093    0.081    0.082    0.099    0.137    0.194    0.135    0.169    0.216    0.277    0.096    0.127    0.175    0.235    0.091    0.100    0.116    0.139    0.096    0.090    0.088    0.089    0.093    0.096    0.101    0.125    0.088    0.083    0.079    0.078    0.077    0.074    0.070    0.074    0.085    0.079    0.074    0.069    0.064    0.060    0.061    0.063    0.066    0.073    0.088    0.085    0.080    0.071    0.063    0.060    0.064    0.067    0.061    0.061    0.072    0.069    0.072    0.074    0.070    0.069    0.073    0.070    0.071    0.071    0.068    0.065    0.106    0.097    0.082    0.080    0.084    0.086    0.095    0.091    0.083    0.085    0.088    0.089    0.093    0.090    0.088    0.087    0.088    0.089    0.087    0.093    0.105    0.116    0.103    0.101    0.097    0.096    0.098    0.099    0.100    0.114    0.142    0.177    0.107    0.113    0.126    0.138    0.122    0.146    0.178    0.211    0.135    0.143    0.132    0.121    0.138    0.141    0.127    0.110    0.100    0.099    0.117    0.122    0.112    0.101    0.095    0.090    0.096    0.099    0.095    0.093    0.094    0.089    0.075    0.058    0.086    0.087    0.087    0.090    0.092    0.087    0.074    0.060    0.090    0.094    0.092    0.086    0.078    0.073    0.070    0.068    0.096    0.096    0.093    0.087    0.083    0.078    0.073    0.068    0.084    0.081    0.083    0.090    0.097    0.096    0.087    0.077    0.068    0.061    0.078    0.082    0.086    0.093    0.098    0.095    0.085    0.078    0.072    0.068    0.075    0.085    0.092    0.096    0.097    0.093    0.082    0.095    0.101    0.102    0.102    0.103 
