# Supplementary material for: Fiber architecture in the human ventromedial striatum and its relation with the bed nucleus of the stria terminalis
Source: PLoS One. 2025 May 7;20(5):e0323113. doi: 10.1371/journal.pone.0323113 (PMC12057886; doi:10.1371/journal.pone.0323113)
Supplement: S1 Data — (ZIP) [file pone.0323113.s001.zip › Sub_07_Seg_5_FA_values.txt]

   0.233    0.287    0.160    0.196    0.126    0.145    0.172    0.205    0.246    0.301    0.367    0.430    0.121    0.124    0.135    0.145    0.159    0.192    0.258    0.344    0.114    0.126    0.168    0.243    0.088    0.088    0.106    0.149    0.099    0.105    0.118    0.130    0.111    0.122    0.145    0.182    0.127    0.114    0.108    0.114    0.131    0.164    0.215    0.276    0.120    0.115    0.122    0.143    0.183    0.246    0.317    0.383    0.143    0.154    0.181    0.224    0.207    0.244    0.295    0.354    0.189    0.226    0.142    0.157    0.131    0.133    0.146    0.165    0.191    0.230    0.134    0.125    0.125    0.130    0.143    0.164    0.117    0.135    0.151    0.169    0.095    0.115    0.128    0.132    0.086    0.077    0.081    0.095    0.097    0.092    0.096    0.105    0.121    0.110    0.105    0.108    0.119    0.137    0.118    0.115    0.121    0.135    0.159    0.195    0.153    0.141    0.129    0.129    0.142    0.168    0.173    0.158    0.145    0.145    0.163    0.196    0.186    0.172    0.198    0.187    0.188    0.240    0.157    0.186    0.145    0.156    0.174    0.205    0.246    0.284    0.306    0.308    0.148    0.153    0.154    0.161    0.178    0.199    0.220    0.235    0.154    0.149    0.147    0.149    0.160    0.177    0.196    0.220    0.262    0.328    0.151    0.141    0.131    0.125    0.128    0.141    0.156    0.168    0.191    0.241    0.114    0.123    0.129    0.127    0.106    0.118    0.122    0.116    0.093    0.089    0.118    0.109    0.121    0.132    0.132    0.125    0.118    0.119    0.124    0.134    0.137    0.140    0.152    0.176    0.131    0.124    0.117    0.118    0.127    0.138    0.150    0.167    0.140    0.138    0.134    0.134    0.141    0.155    0.178    0.212    0.146    0.157    0.162    0.167    0.158    0.183    0.204    0.219    0.136    0.128    0.121    0.124    0.139    0.162    0.135    0.125    0.114    0.111    0.118    0.134    0.140    0.136    0.128    0.123    0.126    0.135    0.144    0.147    0.142    0.146    0.144    0.138    0.136    0.140    0.141    0.132    0.135    0.135    0.134    0.122    0.101    0.087    0.121    0.121    0.122    0.114    0.100    0.091    0.107    0.103    0.099    0.096    0.103    0.106    0.108    0.107    0.110    0.107    0.107    0.110    0.149    0.146    0.138    0.126    0.113    0.106    0.107    0.121    0.151    0.196    0.158    0.151    0.141    0.126    0.111    0.107    0.120    0.152    0.204    0.269    0.150    0.140    0.133    0.125    0.121    0.132    0.130    0.125    0.129    0.143    0.166    0.207    0.095    0.101    0.111    0.103    0.157    0.147    0.136    0.125    0.121    0.123    0.145    0.148    0.147    0.142    0.135    0.128    0.141    0.141    0.136    0.129    0.126    0.128    0.132    0.134    0.129    0.131    0.127    0.121    0.122    0.132    0.143    0.143    0.109    0.122    0.090    0.103    0.056    0.064    0.058    0.067    0.114    0.107    0.093    0.081    0.078    0.085    0.099    0.113    0.119    0.117    0.111    0.103    0.099    0.101    0.113    0.133    0.127    0.121    0.114    0.111    0.110    0.108    0.124    0.113    0.101    0.094    0.095    0.102    0.107    0.096    0.087    0.083    0.091    0.084    0.086    0.100 
