# Supplementary material for: Fiber architecture in the human ventromedial striatum and its relation with the bed nucleus of the stria terminalis
Source: PLoS One. 2025 May 7;20(5):e0323113. doi: 10.1371/journal.pone.0323113 (PMC12057886; doi:10.1371/journal.pone.0323113)
Supplement: S1 Data — (ZIP) [file pone.0323113.s001.zip › Sub_07_Seg_6_FA_values.txt]

   0.157    0.190    0.130    0.137    0.159    0.156    0.150    0.144    0.162    0.165    0.171    0.184    0.161    0.165    0.173    0.187    0.168    0.180    0.198    0.225    0.097    0.165    0.234    0.298    0.107    0.165    0.228    0.286    0.131    0.180    0.233    0.280    0.328    0.378    0.142    0.179    0.217    0.249    0.280    0.315    0.208    0.226    0.257    0.311    0.163    0.165    0.182    0.219    0.151    0.163    0.150    0.141    0.160    0.159    0.173    0.178    0.120    0.133    0.153    0.174    0.191    0.195    0.133    0.151    0.174    0.197    0.209    0.207    0.116    0.131    0.145    0.163    0.189    0.214    0.114    0.129    0.144    0.164    0.192    0.223    0.073    0.055    0.100    0.150    0.104    0.083    0.098    0.123    0.115    0.125    0.134    0.149    0.181    0.241    0.133    0.139    0.138    0.139    0.151    0.184    0.140    0.155    0.139    0.143    0.108    0.115    0.122    0.132    0.107    0.115    0.122    0.135    0.090    0.095    0.103    0.115    0.130    0.151    0.097    0.101    0.107    0.121    0.146    0.184    0.087    0.080    0.085    0.103    0.118    0.121    0.110    0.093    0.090    0.110    0.130    0.139    0.122    0.109    0.091    0.096    0.133    0.179    0.142    0.110    0.068    0.055    0.096    0.144    0.157    0.121    0.076    0.060    0.100    0.143    0.172    0.194    0.152    0.125    0.095    0.085    0.114    0.149    0.170    0.182    0.116    0.144    0.161    0.168    0.171    0.180    0.115    0.135    0.149    0.152    0.150    0.149    0.142    0.142    0.142    0.140    0.122    0.141    0.154    0.157    0.140    0.148    0.148    0.141    0.125    0.143    0.147    0.142    0.133    0.122    0.115    0.122    0.147    0.152    0.142    0.129    0.118    0.114    0.122    0.149    0.118    0.141    0.150    0.142    0.127    0.115    0.120    0.132    0.132    0.123    0.115    0.116    0.159    0.169    0.164    0.139    0.104    0.082    0.171    0.183    0.173    0.144    0.102    0.067    0.153    0.134    0.108    0.080    0.063    0.065    0.116    0.111    0.109    0.107    0.096    0.086    0.130    0.124    0.110    0.099    0.142    0.152    0.143    0.126    0.121    0.127    0.136    0.133    0.132    0.146    0.141    0.123    0.146    0.151    0.133    0.107    0.071    0.088    0.111    0.135    0.145    0.138    0.122    0.105    0.094    0.093    0.090    0.103    0.120    0.130    0.126    0.122    0.123    0.122    0.122    0.137    0.118    0.121    0.121    0.115    0.111    0.123    0.140    0.156    0.140    0.136    0.124    0.112    0.115    0.139    0.168    0.198 
