# Supplementary material for: Fiber architecture in the human ventromedial striatum and its relation with the bed nucleus of the stria terminalis
Source: PLoS One. 2025 May 7;20(5):e0323113. doi: 10.1371/journal.pone.0323113 (PMC12057886; doi:10.1371/journal.pone.0323113)
Supplement: S1 Data — (ZIP) [file pone.0323113.s001.zip › Sub_08_Seg_1_FA_values.txt]

   0.046    0.029    0.026    0.030    0.037    0.045    0.052    0.059    0.036    0.033    0.029    0.029    0.031    0.031    0.029    0.035    0.043    0.042    0.039    0.044    0.046    0.041    0.033    0.043    0.057    0.054    0.052    0.056    0.056    0.047    0.036    0.042    0.067    0.061    0.090    0.074    0.032    0.052    0.046    0.060    0.054    0.046    0.050    0.052    0.047    0.039    0.053    0.045    0.040    0.034    0.031    0.032    0.025    0.022    0.021    0.028    0.020    0.019    0.034    0.031    0.023    0.026    0.027    0.037    0.033    0.026    0.017    0.023    0.030    0.027    0.023    0.017    0.040    0.038    0.036    0.039    0.041    0.035    0.027    0.023    0.071    0.060    0.054    0.051    0.053    0.056    0.054    0.048    0.039    0.029    0.077    0.076    0.072    0.064    0.064    0.064    0.058    0.048    0.043    0.042    0.090    0.088    0.086    0.079    0.100    0.113    0.121    0.111    0.041    0.041    0.036    0.032    0.030    0.030    0.036    0.038    0.031    0.026    0.026    0.031    0.040    0.042    0.031    0.029    0.029    0.038    0.046    0.041    0.024    0.027    0.038    0.039    0.040    0.053    0.024    0.027    0.034    0.034    0.025    0.030    0.047    0.063    0.079    0.093    0.028    0.026    0.023    0.010    0.036    0.026    0.019    0.014    0.051    0.036    0.028    0.036    0.037    0.031    0.026    0.026    0.060    0.048    0.039    0.043    0.046    0.038    0.029    0.029    0.057    0.058    0.058    0.055    0.060    0.073    0.080    0.067    0.043    0.037    0.047    0.049    0.057    0.064    0.074    0.084    0.087    0.079    0.065    0.058    0.043    0.048    0.067    0.079    0.078    0.071    0.048    0.050    0.071    0.089    0.091    0.078    0.067    0.067    0.067    0.069    0.075    0.076    0.080    0.087    0.103    0.122    0.084    0.091    0.102    0.107    0.108    0.115    0.074    0.084    0.102    0.108    0.097    0.085    0.082    0.070    0.059    0.066    0.079    0.088    0.082    0.066    0.052    0.042    0.022    0.014    0.016    0.032    0.033    0.021    0.024    0.037    0.044    0.029    0.033    0.052    0.074    0.083    0.075    0.061    0.052    0.028    0.034    0.067    0.089    0.090    0.076    0.059    0.028    0.062    0.085    0.092    0.040    0.064    0.084    0.101    0.068    0.079    0.089    0.098    0.085    0.090    0.086    0.089    0.054    0.071    0.087    0.088    0.078    0.071    0.074    0.080    0.037    0.054    0.066    0.066    0.059    0.052    0.050    0.052    0.038    0.042    0.040    0.037    0.035    0.037    0.022    0.030    0.032    0.028    0.025    0.026    0.009    0.008    0.017    0.033    0.042    0.043    0.020    0.020    0.033    0.046    0.052    0.047    0.038    0.036    0.041    0.051    0.054    0.043    0.030    0.024    0.024    0.022    0.050    0.047    0.048    0.060    0.066    0.057    0.042    0.034    0.039    0.037    0.051    0.069    0.082    0.077    0.062    0.052    0.051    0.074    0.090    0.093    0.084    0.075    0.050    0.074    0.048    0.071    0.066    0.064    0.056    0.046    0.053    0.052    0.052    0.049    0.022    0.028    0.033    0.038    0.042    0.041    0.034    0.026    0.025    0.021    0.021    0.024    0.027    0.028    0.027    0.024    0.025    0.030    0.029    0.020    0.022    0.026    0.028    0.022 
