# Supplementary material for: Fiber architecture in the human ventromedial striatum and its relation with the bed nucleus of the stria terminalis
Source: PLoS One. 2025 May 7;20(5):e0323113. doi: 10.1371/journal.pone.0323113 (PMC12057886; doi:10.1371/journal.pone.0323113)
Supplement: S1 Data — (ZIP) [file pone.0323113.s001.zip › Sub_08_Seg_2_FA_values.txt]

   0.227    0.142    0.077    0.043    0.144    0.096    0.063    0.054    0.205    0.131    0.097    0.083    0.079    0.081    0.077    0.070    0.126    0.094    0.087    0.094    0.108    0.115    0.104    0.095    0.178    0.121    0.092    0.084    0.091    0.108    0.126    0.132    0.117    0.093    0.079    0.083    0.102    0.117    0.122    0.117    0.079    0.089    0.109    0.120    0.096    0.099    0.110    0.118    0.090    0.111    0.074    0.087    0.059    0.061    0.070    0.085    0.059    0.058    0.064    0.066    0.069    0.064    0.066    0.058    0.042    0.024    0.076    0.061    0.064    0.059    0.036    0.027    0.059    0.065    0.048    0.056    0.111    0.088    0.097    0.087    0.107    0.081    0.071    0.069    0.076    0.087    0.098    0.073    0.063    0.066    0.074    0.085    0.143    0.128    0.108    0.088    0.079    0.074    0.074    0.084    0.136    0.132    0.119    0.104    0.093    0.088    0.091    0.102    0.145    0.141    0.127    0.111    0.100    0.102    0.148    0.139    0.123    0.109    0.106    0.115    0.119    0.125    0.099    0.102    0.069    0.066    0.059    0.070    0.072    0.059    0.052    0.058    0.084    0.085    0.078    0.069    0.073    0.075    0.064    0.048    0.039    0.042    0.087    0.087    0.080    0.071    0.071    0.070    0.062    0.052    0.046    0.044    0.084    0.072    0.060    0.057    0.060    0.059    0.050    0.043    0.077    0.057    0.040    0.039    0.053    0.055    0.044    0.036    0.016    0.021    0.030    0.034    0.033    0.037    0.031    0.025    0.053    0.060    0.063    0.055    0.063    0.064    0.061    0.056    0.084    0.092    0.095    0.086    0.074    0.067    0.060    0.057    0.107    0.116    0.116    0.106    0.096    0.091    0.083    0.074    0.082    0.105    0.121    0.129    0.129    0.125    0.118    0.112    0.094    0.117    0.130    0.134    0.131    0.125    0.117    0.108    0.119    0.133    0.137    0.134    0.147    0.146    0.137    0.125    0.124    0.124    0.125    0.129    0.147    0.138    0.128    0.125    0.152    0.145    0.134    0.124    0.117    0.117    0.128    0.135    0.126    0.111    0.099    0.094    0.098    0.111    0.107    0.091    0.078    0.071    0.079    0.087    0.087    0.078    0.072    0.068    0.068    0.073    0.058    0.073    0.061    0.055    0.064    0.068    0.053    0.017    0.050    0.057    0.071    0.070    0.046    0.018    0.075    0.052    0.045    0.063    0.075    0.068    0.050    0.037    0.063    0.054    0.061    0.074    0.078    0.071    0.060    0.051    0.103    0.072    0.066    0.075    0.088    0.092    0.084    0.075    0.081    0.075    0.083    0.101    0.111    0.106    0.093    0.081    0.109    0.122    0.124    0.128    0.112    0.100    0.110    0.103    0.091    0.105    0.113    0.112    0.105    0.108    0.074    0.085    0.099    0.107    0.104    0.101    0.058    0.065    0.078    0.093    0.099    0.095    0.092    0.094    0.051    0.057    0.072    0.088    0.096    0.088    0.076    0.073    0.072    0.084    0.088    0.078    0.061    0.059    0.064    0.070    0.070    0.064    0.060    0.069    0.038    0.041    0.049    0.052    0.051    0.055    0.058    0.056    0.050    0.045    0.063    0.072    0.073    0.060    0.040    0.034    0.077    0.070    0.078    0.090    0.089    0.069    0.043    0.032    0.072    0.077    0.086    0.095    0.096    0.083    0.060    0.040    0.071    0.082    0.089    0.089    0.092    0.091    0.079    0.062    0.076    0.092    0.094    0.088    0.087    0.091    0.090    0.082    0.103    0.092    0.100    0.084    0.084    0.090    0.085    0.093    0.093    0.091    0.091    0.094    0.081    0.057    0.092    0.095    0.091    0.081    0.065    0.044    0.085    0.077    0.061    0.046    0.045    0.058    0.076    0.095    0.071    0.070    0.063    0.063    0.066    0.067    0.071    0.074    0.052    0.060    0.067    0.067    0.032    0.042    0.049    0.052 
