# Supplementary material for: Fiber architecture in the human ventromedial striatum and its relation with the bed nucleus of the stria terminalis
Source: PLoS One. 2025 May 7;20(5):e0323113. doi: 10.1371/journal.pone.0323113 (PMC12057886; doi:10.1371/journal.pone.0323113)
Supplement: S1 Data — (ZIP) [file pone.0323113.s001.zip › Sub_08_Seg_3_FA_values.txt]

   0.171    0.131    0.102    0.084    0.146    0.133    0.118    0.104    0.147    0.155    0.157    0.145    0.157    0.169    0.176    0.166    0.153    0.161    0.138    0.143    0.094    0.099    0.110    0.121    0.098    0.096    0.096    0.098    0.087    0.083    0.080    0.070    0.075    0.065    0.071    0.065    0.136    0.140    0.129    0.142    0.142    0.133    0.140    0.146    0.143    0.127    0.153    0.160    0.164    0.160    0.146    0.127    0.154    0.160    0.175    0.182    0.179    0.167    0.127    0.157    0.179    0.182    0.173    0.161    0.127    0.151    0.153    0.157    0.163    0.133    0.170    0.145    0.163    0.156    0.145    0.130    0.114    0.101    0.146    0.154    0.151    0.139    0.123    0.112    0.135    0.142    0.141    0.134    0.120    0.113    0.128    0.123    0.116    0.106    0.093    0.088    0.091    0.074    0.061    0.060    0.085    0.073    0.068    0.072    0.102    0.101    0.141    0.142    0.144    0.169    0.181    0.174    0.158    0.143    0.135    0.176    0.195    0.179    0.150    0.131    0.136    0.101    0.099    0.117    0.150    0.183    0.089    0.093    0.113    0.141    0.170    0.185    0.066    0.095    0.051    0.091    0.203    0.180    0.146    0.145    0.108    0.129    0.132    0.113    0.095    0.125    0.141    0.130    0.087    0.116    0.133    0.126    0.100    0.090    0.063    0.090    0.111    0.119    0.105    0.098    0.127    0.125    0.135    0.150    0.096    0.073    0.078    0.092    0.050    0.059    0.082    0.108    0.276    0.162    0.074    0.038    0.043    0.062    0.165    0.076    0.028    0.031    0.048    0.075    0.081    0.038    0.027    0.034    0.042    0.038    0.037    0.049    0.029    0.058    0.090    0.120    0.013    0.035    0.066    0.098    0.021    0.027    0.053    0.083    0.116    0.147    0.031    0.028    0.043    0.070    0.102    0.135    0.031    0.053    0.082    0.112    0.135    0.132    0.021    0.036    0.062    0.088    0.108    0.115    0.055    0.075    0.056    0.065    0.081    0.067    0.059    0.062    0.067    0.048    0.054    0.069    0.090    0.106    0.034    0.044    0.062    0.083    0.103    0.110    0.070    0.026    0.038    0.055    0.076    0.097    0.027    0.032    0.050    0.067    0.089    0.108    0.022    0.033    0.053    0.075    0.024    0.032    0.055    0.081    0.053    0.075    0.038    0.059    0.029    0.047    0.065    0.084    0.037    0.046    0.059    0.077    0.059    0.079    0.102    0.121    0.125    0.116    0.058    0.078    0.098    0.111    0.108    0.100    0.059    0.074    0.087    0.093    0.085    0.077    0.051    0.062    0.076    0.086    0.083    0.075    0.064    0.085    0.052    0.078 
