# Supplementary material for: Fiber architecture in the human ventromedial striatum and its relation with the bed nucleus of the stria terminalis
Source: PLoS One. 2025 May 7;20(5):e0323113. doi: 10.1371/journal.pone.0323113 (PMC12057886; doi:10.1371/journal.pone.0323113)
Supplement: S1 Data — (ZIP) [file pone.0323113.s001.zip › Sub_08_Seg_4_FA_values.txt]

   0.055    0.048    0.046    0.055    0.058    0.055    0.059    0.068    0.108    0.096    0.084    0.086    0.101    0.129    0.099    0.100    0.112    0.146    0.200    0.268    0.159    0.229    0.242    0.327    0.338    0.393    0.272    0.322    0.172    0.204    0.082    0.100    0.058    0.060    0.082    0.118    0.060    0.051    0.059    0.089    0.035    0.060    0.022    0.035    0.060    0.042    0.082    0.055    0.137    0.129    0.107    0.087    0.142    0.128    0.115    0.121    0.150    0.133    0.132    0.169    0.150    0.148    0.168    0.221    0.130    0.155    0.094    0.090    0.079    0.075    0.072    0.086    0.060    0.059    0.054    0.057    0.038    0.034    0.030    0.026    0.026    0.023    0.019    0.015    0.027    0.024    0.021    0.029    0.033    0.030    0.023    0.031    0.070    0.077    0.081    0.081    0.070    0.083    0.093    0.093    0.065    0.079    0.089    0.089    0.090    0.099    0.069    0.070    0.079    0.091    0.109    0.126    0.071    0.073    0.075    0.089    0.101    0.106    0.126    0.150    0.182    0.234    0.073    0.074    0.088    0.109    0.123    0.142    0.070    0.075    0.088    0.108    0.117    0.119    0.133    0.169    0.073    0.081    0.096    0.116    0.125    0.123    0.122    0.115    0.132    0.121    0.122    0.104    0.049    0.052    0.043    0.038    0.088    0.069    0.045    0.038    0.058    0.096    0.125    0.134    0.106    0.090    0.058    0.056    0.088    0.114    0.129    0.139    0.089    0.106    0.111    0.101    0.084    0.090    0.088    0.103    0.106    0.102    0.101    0.112    0.092    0.105    0.108    0.105    0.094    0.105    0.118    0.124    0.124    0.101    0.091    0.096    0.123    0.174    0.129    0.115    0.097    0.083    0.081    0.100    0.119    0.112    0.094    0.077    0.067    0.067    0.103    0.104    0.096    0.089    0.083    0.079    0.105    0.108    0.106    0.101    0.089    0.074    0.100    0.108    0.107    0.103    0.095    0.082    0.082    0.083    0.083    0.080    0.056    0.056    0.055    0.057    0.056    0.052    0.050    0.053    0.069    0.060    0.048    0.043    0.090    0.098    0.099    0.095    0.084    0.071    0.059    0.057    0.087    0.095    0.100    0.101    0.093    0.085    0.087    0.102    0.087    0.093    0.101    0.105    0.100    0.102    0.086    0.094    0.109    0.120    0.125    0.139    0.121    0.151    0.170    0.233    0.127    0.092    0.058    0.050    0.123    0.103    0.079    0.059    0.099    0.093    0.078    0.058    0.049    0.062    0.074    0.069    0.068    0.058    0.047    0.040    0.053    0.075    0.084    0.079    0.039    0.040    0.056    0.075    0.083    0.081    0.042    0.038    0.044    0.055    0.062    0.064    0.025    0.026    0.033    0.043    0.018    0.010    0.018    0.028 
