# Supplementary material for: Fiber architecture in the human ventromedial striatum and its relation with the bed nucleus of the stria terminalis
Source: PLoS One. 2025 May 7;20(5):e0323113. doi: 10.1371/journal.pone.0323113 (PMC12057886; doi:10.1371/journal.pone.0323113)
Supplement: S1 Data — (ZIP) [file pone.0323113.s001.zip › Sub_08_Seg_5_FA_values.txt]

   0.124    0.115    0.110    0.104    0.114    0.099    0.087    0.080    0.083    0.109    0.111    0.096    0.085    0.084    0.103    0.157    0.109    0.110    0.113    0.114    0.114    0.125    0.103    0.102    0.130    0.159    0.177    0.201    0.104    0.106    0.149    0.199    0.123    0.128    0.166    0.218    0.174    0.198    0.214    0.238    0.275    0.321    0.149    0.168    0.178    0.198    0.238    0.299    0.135    0.152    0.167    0.190    0.223    0.274    0.101    0.120    0.149    0.177    0.197    0.225    0.112    0.131    0.136    0.145    0.073    0.072    0.063    0.068    0.103    0.125    0.117    0.136    0.111    0.124    0.140    0.153    0.127    0.136    0.146    0.153    0.110    0.104    0.111    0.121    0.129    0.129    0.128    0.130    0.111    0.106    0.109    0.112    0.108    0.097    0.094    0.104    0.129    0.117    0.105    0.097    0.090    0.082    0.136    0.126    0.111    0.099    0.095    0.099    0.120    0.118    0.128    0.138    0.250    0.298    0.198    0.230    0.134    0.157    0.172    0.187    0.211    0.252    0.135    0.152    0.168    0.180    0.189    0.204    0.124    0.135    0.160    0.177    0.179    0.172    0.171    0.209    0.094    0.104    0.128    0.141    0.141    0.129    0.121    0.145    0.084    0.085    0.081    0.079    0.087    0.107    0.059    0.051    0.043    0.048    0.067    0.086    0.054    0.070    0.048    0.055    0.102    0.085    0.096    0.080    0.121    0.105    0.096    0.086    0.076    0.079    0.098    0.123    0.109    0.093    0.088    0.083    0.083    0.098    0.126    0.156    0.130    0.118    0.106    0.101    0.103    0.109    0.120    0.133    0.126    0.123    0.116    0.115    0.125    0.138    0.150    0.163    0.124    0.128    0.124    0.127    0.116    0.122    0.124    0.133    0.176    0.217    0.266    0.322    0.147    0.168    0.194    0.226    0.131    0.147    0.161    0.171    0.197    0.240    0.125    0.136    0.145    0.147    0.158    0.183    0.132    0.136    0.143    0.153    0.171    0.210    0.125    0.128    0.133    0.133    0.135    0.154    0.118    0.111    0.090    0.082    0.051    0.071    0.052    0.066    0.068    0.058    0.057    0.072    0.073    0.069    0.075    0.087    0.125    0.120    0.109    0.096    0.086    0.085    0.096    0.104    0.101    0.112    0.131    0.129    0.120    0.110    0.104    0.106    0.115    0.118    0.117    0.136    0.125    0.124    0.119    0.115    0.119    0.133    0.144    0.147    0.114    0.114    0.117    0.123    0.139    0.167    0.194    0.217    0.130    0.148    0.170    0.202    0.147    0.195    0.107    0.124    0.111    0.110    0.107    0.107    0.119    0.147    0.108    0.118    0.122    0.120    0.119    0.129    0.103    0.117    0.132    0.139    0.138    0.133    0.127    0.136    0.101    0.111    0.130    0.148    0.154    0.143    0.115    0.098    0.124    0.143    0.151    0.143    0.108    0.120    0.129    0.132    0.100    0.111    0.074    0.088    0.059    0.074    0.078    0.081    0.086    0.084    0.085    0.082    0.077    0.079    0.086    0.099    0.074    0.070    0.066    0.063    0.066    0.082    0.103    0.129    0.087    0.073    0.069    0.064    0.053    0.054    0.077    0.113    0.156    0.206    0.088    0.081    0.080    0.071    0.060    0.083    0.133    0.192    0.260    0.332    0.097    0.087    0.099    0.153    0.234    0.317    0.117    0.130    0.174    0.253    0.355    0.441    0.147    0.199    0.277    0.374    0.215    0.299    0.394    0.485    0.128    0.133    0.132    0.133    0.119    0.129    0.130    0.134    0.105    0.102    0.107    0.110    0.109    0.116    0.131    0.141    0.098    0.097    0.095    0.090    0.083    0.089    0.104    0.110    0.086    0.077    0.069    0.078    0.102    0.112    0.099    0.076    0.084    0.067    0.058    0.076    0.110    0.130    0.119    0.085    0.048    0.068    0.106    0.133    0.041    0.059    0.091    0.121 
