# Supplementary material for: Fiber architecture in the human ventromedial striatum and its relation with the bed nucleus of the stria terminalis
Source: PLoS One. 2025 May 7;20(5):e0323113. doi: 10.1371/journal.pone.0323113 (PMC12057886; doi:10.1371/journal.pone.0323113)
Supplement: S1 Data — (ZIP) [file pone.0323113.s001.zip › Sub_08_Seg_6_FA_values.txt]

   0.125    0.112    0.146    0.124    0.165    0.162    0.153    0.131    0.150    0.155    0.154    0.139    0.126    0.127    0.137    0.147    0.150    0.150    0.155    0.170    0.124    0.121    0.127    0.138    0.151    0.170    0.196    0.225    0.125    0.125    0.130    0.138    0.129    0.136    0.150    0.161    0.163    0.185    0.204    0.223    0.245    0.262    0.135    0.155    0.177    0.203    0.238    0.272    0.113    0.131    0.155    0.183    0.215    0.248    0.286    0.328    0.097    0.109    0.130    0.153    0.174    0.198    0.229    0.262    0.130    0.146    0.102    0.121    0.152    0.138    0.151    0.143    0.164    0.164    0.157    0.148    0.141    0.133    0.126    0.123    0.150    0.143    0.138    0.130    0.119    0.110    0.110    0.117    0.175    0.158    0.135    0.124    0.120    0.111    0.096    0.090    0.098    0.116    0.152    0.128    0.110    0.103    0.098    0.094    0.094    0.099    0.111    0.133    0.195    0.180    0.169    0.175    0.200    0.224    0.236    0.246    0.168    0.141    0.123    0.126    0.146    0.165    0.173    0.182    0.114    0.108    0.112    0.117    0.119    0.130    0.159    0.202    0.128    0.114    0.105    0.098    0.093    0.105    0.137    0.170    0.095    0.107    0.112    0.122    0.188    0.167    0.140    0.122    0.172    0.150    0.127    0.113    0.125    0.152    0.169    0.163    0.141    0.120    0.106    0.105    0.126    0.147    0.145    0.126    0.106    0.097    0.103    0.115    0.074    0.104    0.131    0.138    0.125    0.115    0.112    0.120    0.134    0.151    0.155    0.142    0.129    0.134    0.153    0.184    0.119    0.071    0.103    0.160    0.220    0.285    0.358    0.436    0.113    0.074    0.076    0.107    0.143    0.187    0.242    0.309    0.095    0.102    0.124    0.146    0.104    0.098    0.113    0.131    0.102    0.118    0.104    0.115    0.092    0.119    0.125    0.122    0.109    0.131    0.127    0.117    0.057    0.090    0.125    0.143    0.135    0.120    0.114    0.117    0.072    0.102    0.131    0.146    0.143    0.136    0.136    0.147    0.036    0.048    0.059    0.076    0.097    0.116    0.128    0.135    0.144    0.155    0.169    0.194    0.086    0.091    0.103    0.118    0.130    0.131    0.116    0.109    0.126    0.150    0.182    0.231    0.172    0.185    0.189    0.168    0.127    0.107    0.237    0.251    0.256    0.233    0.194    0.170    0.154    0.160    0.143    0.114    0.092    0.089    0.108    0.149    0.124    0.145    0.150    0.134    0.108    0.096    0.101    0.117    0.142    0.146    0.128    0.111    0.107    0.111    0.116    0.124    0.129    0.149    0.144    0.127    0.117    0.113    0.110    0.107    0.156    0.143    0.124    0.113    0.155    0.146    0.123    0.107    0.108    0.102    0.111    0.099    0.099    0.114    0.112    0.105    0.107    0.106    0.104    0.114    0.105    0.099    0.108    0.117    0.041    0.056    0.072    0.091    0.107    0.109    0.094    0.083    0.090    0.114    0.091    0.110    0.119    0.121    0.117    0.104    0.090    0.086    0.103    0.149    0.159    0.133    0.128    0.144    0.184    0.248    0.235    0.226    0.244    0.286    0.342    0.401    0.121    0.122    0.130    0.128    0.114    0.108    0.113    0.133    0.145    0.139    0.125    0.116    0.099    0.122    0.134    0.136    0.132    0.128    0.125    0.121    0.081    0.101    0.115    0.124    0.127    0.127    0.128    0.128    0.101    0.113    0.119    0.116    0.113    0.118    0.098    0.116    0.122    0.113    0.102    0.105 
