# Supplementary material for: Fiber architecture in the human ventromedial striatum and its relation with the bed nucleus of the stria terminalis
Source: PLoS One. 2025 May 7;20(5):e0323113. doi: 10.1371/journal.pone.0323113 (PMC12057886; doi:10.1371/journal.pone.0323113)
Supplement: S1 Data — (ZIP) [file pone.0323113.s001.zip › Sub_09_Seg_1_FA_values.txt]

   0.037    0.032    0.033    0.039    0.034    0.031    0.025    0.030    0.022    0.021    0.022    0.035    0.047    0.050    0.044    0.041    0.056    0.079    0.098    0.106    0.050    0.047    0.036    0.023    0.014    0.011    0.058    0.051    0.039    0.031    0.036    0.038    0.056    0.050    0.043    0.037    0.038    0.031    0.025    0.023    0.018    0.017    0.025    0.031    0.031    0.033    0.035    0.028    0.038    0.048    0.054    0.059    0.113    0.134    0.154    0.171    0.183    0.219    0.251    0.278    0.027    0.020    0.023    0.035    0.054    0.075    0.095    0.114    0.037    0.042    0.035    0.021    0.013    0.025    0.051    0.072    0.042    0.042    0.050    0.054    0.044    0.028    0.023    0.034    0.046    0.047    0.055    0.058    0.054    0.051    0.052    0.054    0.051    0.051    0.058    0.062    0.062    0.063    0.068    0.069    0.067    0.074    0.085    0.090    0.064    0.073    0.081    0.081    0.055    0.063    0.069    0.068    0.061    0.053    0.045    0.051    0.054    0.052    0.046    0.040    0.035    0.030    0.013    0.018    0.042    0.031    0.020    0.028    0.044    0.050    0.020    0.028    0.053    0.056    0.043    0.027    0.019    0.021    0.027    0.030    0.046    0.049    0.041    0.031    0.030    0.042    0.053    0.053    0.052    0.047    0.040    0.037    0.076    0.063    0.047    0.043    0.108    0.112    0.099    0.106    0.066    0.070    0.084    0.094    0.095    0.089    0.078    0.064    0.063    0.053    0.061    0.073    0.079    0.075    0.067    0.059    0.065    0.044    0.047    0.056    0.061    0.061    0.057    0.051    0.053    0.063    0.083    0.039    0.034    0.038    0.042    0.047    0.047    0.044    0.045    0.053    0.024    0.034    0.040    0.041    0.026    0.030    0.037    0.040    0.022    0.025    0.032    0.041    0.045    0.045    0.043    0.043    0.040    0.027    0.019    0.033    0.029    0.037    0.033    0.034    0.043    0.049    0.045    0.034    0.029    0.027    0.025    0.025    0.036    0.025    0.028    0.033    0.030    0.020    0.044    0.040    0.035    0.029    0.023    0.018    0.053    0.052    0.049    0.041    0.057    0.059    0.059    0.051    0.060    0.049    0.054    0.048    0.041    0.049    0.049    0.045    0.037    0.029    0.026    0.036    0.034    0.039    0.040    0.036    0.029    0.027    0.032    0.041    0.029    0.020    0.017    0.020    0.029    0.018    0.021    0.025    0.038    0.035    0.032    0.034    0.027    0.034    0.035    0.033    0.023    0.015    0.017    0.020    0.031    0.034    0.021    0.026    0.027    0.029    0.025    0.018    0.022    0.027    0.026    0.022    0.019    0.019    0.022    0.020    0.023    0.028    0.025    0.022    0.026    0.031    0.032    0.029    0.034    0.031    0.040    0.039 
