# Supplementary material for: Fiber architecture in the human ventromedial striatum and its relation with the bed nucleus of the stria terminalis
Source: PLoS One. 2025 May 7;20(5):e0323113. doi: 10.1371/journal.pone.0323113 (PMC12057886; doi:10.1371/journal.pone.0323113)
Supplement: S1 Data — (ZIP) [file pone.0323113.s001.zip › Sub_09_Seg_2_FA_values.txt]

   0.093    0.075    0.061    0.069    0.100    0.088    0.072    0.072    0.094    0.086    0.094    0.100    0.097    0.090    0.113    0.097    0.082    0.071    0.062    0.056    0.067    0.047    0.053    0.038    0.274    0.154    0.079    0.052    0.151    0.065    0.051    0.059    0.265    0.154    0.078    0.054    0.066    0.072    0.070    0.063    0.152    0.086    0.057    0.061    0.080    0.093    0.096    0.094    0.105    0.074    0.057    0.060    0.076    0.091    0.098    0.080    0.061    0.059    0.071    0.085    0.110    0.111    0.099    0.084    0.102    0.105    0.096    0.086    0.085    0.089    0.084    0.081    0.087    0.092    0.092    0.094    0.089    0.084    0.080    0.080    0.109    0.105    0.095    0.083    0.070    0.065    0.075    0.086    0.087    0.079    0.110    0.096    0.078    0.061    0.051    0.054    0.066    0.073    0.071    0.066    0.044    0.052    0.061    0.062    0.043    0.048    0.051    0.046    0.063    0.047    0.067    0.055    0.155    0.095    0.078    0.070    0.065    0.057    0.102    0.074    0.066    0.062    0.062    0.063    0.196    0.126    0.088    0.068    0.055    0.049    0.054    0.062    0.066    0.072    0.119    0.102    0.094    0.078    0.053    0.037    0.042    0.055    0.064    0.073    0.080    0.088    0.095    0.085    0.056    0.030    0.065    0.074    0.084    0.078    0.053    0.031    0.182    0.138    0.118    0.118    0.228    0.158    0.122    0.112    0.540    0.418    0.287    0.190    0.134    0.107    0.098    0.094    0.613    0.507    0.367    0.241    0.155    0.108    0.088    0.085    0.462    0.318    0.194    0.117    0.083    0.075    0.076    0.071    0.055    0.042    0.552    0.413    0.259    0.144    0.087    0.070    0.069    0.066    0.055    0.050    0.116    0.075    0.065    0.065    0.175    0.093    0.058    0.057    0.052    0.034    0.035    0.042    0.041    0.033    0.033    0.038    0.072    0.053    0.051    0.051    0.051    0.052    0.051    0.054    0.063    0.073    0.079    0.081    0.107    0.067    0.054    0.061    0.076    0.091    0.101    0.103    0.095    0.076    0.084    0.063    0.063    0.076    0.090    0.096    0.100    0.100    0.092    0.076    0.323    0.214    0.140    0.095    0.069    0.063    0.075    0.086    0.091    0.089    0.199    0.130    0.099    0.088    0.085    0.089    0.095    0.094    0.088    0.079    0.088    0.103    0.117    0.124    0.102    0.123    0.135    0.139    0.120    0.124    0.124    0.108    0.113    0.102    0.114    0.130    0.139    0.140    0.163    0.114    0.105    0.111    0.120    0.129    0.246    0.149    0.107    0.098    0.102    0.117    0.132    0.138    0.340    0.209    0.127    0.096    0.090    0.101    0.116    0.125    0.168    0.107    0.084    0.083    0.093    0.103    0.245    0.145    0.094    0.074    0.074    0.086    0.127    0.081    0.183    0.100    0.037    0.033    0.028    0.026    0.037    0.044    0.026    0.021    0.021    0.029    0.040    0.045    0.043    0.036    0.036    0.035    0.032    0.039    0.048    0.052    0.044    0.045    0.050    0.051    0.047    0.049    0.054    0.056    0.173    0.089    0.063    0.057    0.057    0.063    0.071    0.073    0.068    0.060    0.051    0.046    0.100    0.066    0.061    0.065    0.076    0.090    0.097    0.094    0.084    0.068    0.049    0.040    0.065    0.055    0.056    0.071    0.096    0.111    0.109    0.098    0.056    0.050    0.057    0.082    0.107    0.117    0.111    0.098    0.068    0.085    0.099    0.106    0.085    0.081    0.078    0.082    0.072    0.071    0.073    0.070    0.237    0.127    0.076    0.062    0.062    0.067    0.065    0.063    0.326    0.189    0.095    0.054    0.048    0.046    0.040    0.042    0.147    0.066    0.044    0.040    0.038    0.043    0.058    0.068    0.222    0.112    0.063    0.054    0.055    0.061    0.069    0.072    0.100    0.073    0.066    0.064    0.066    0.067    0.136    0.077    0.056    0.051    0.054    0.057    0.035    0.032    0.045    0.030    0.022    0.023    0.021    0.021    0.025    0.022    0.020    0.025    0.027    0.025    0.022    0.019    0.025    0.035    0.038    0.033    0.023    0.026    0.027    0.026    0.037    0.047    0.047    0.039    0.032    0.033    0.029    0.029    0.042    0.052    0.049    0.042    0.061    0.035    0.034    0.038    0.038    0.033    0.025    0.028    0.042    0.049    0.046    0.044    0.039    0.042    0.045    0.044    0.037    0.029    0.033    0.047    0.055    0.057    0.055    0.053    0.050    0.058    0.062    0.058    0.045    0.043    0.060    0.068    0.068    0.079    0.086    0.085    0.071    0.063    0.068    0.068    0.083    0.095    0.103    0.100    0.096    0.103    0.103    0.098 
