# Supplementary material for: Fiber architecture in the human ventromedial striatum and its relation with the bed nucleus of the stria terminalis
Source: PLoS One. 2025 May 7;20(5):e0323113. doi: 10.1371/journal.pone.0323113 (PMC12057886; doi:10.1371/journal.pone.0323113)
Supplement: S1 Data — (ZIP) [file pone.0323113.s001.zip › Sub_09_Seg_3_FA_values.txt]

   0.116    0.120    0.132    0.145    0.118    0.120    0.126    0.127    0.122    0.121    0.109    0.097    0.108    0.113    0.100    0.080    0.087    0.098    0.082    0.096    0.513    0.394    0.376    0.253    0.462    0.346    0.239    0.158    0.320    0.215    0.151    0.117    0.439    0.312    0.207    0.148    0.123    0.108    0.094    0.079    0.320    0.213    0.155    0.137    0.132    0.124    0.110    0.094    0.228    0.163    0.142    0.148    0.170    0.142    0.142    0.158    0.138    0.131    0.116    0.118    0.169    0.176    0.156    0.163    0.149    0.156    0.168    0.172    0.157    0.151    0.154    0.154    0.135    0.125    0.118    0.112    0.103    0.093    0.125    0.100    0.097    0.103    0.106    0.100    0.139    0.094    0.086    0.098    0.175    0.106    0.080    0.088    0.084    0.076    0.112    0.090    0.393    0.248    0.141    0.089    0.248    0.146    0.087    0.065    0.165    0.118    0.092    0.080    0.074    0.076    0.131    0.121    0.120    0.117    0.110    0.102    0.132    0.112    0.114    0.125    0.139    0.142    0.098    0.094    0.101    0.118    0.139    0.147    0.096    0.092    0.096    0.090    0.145    0.148    0.181    0.139    0.271    0.184    0.133    0.123    0.372    0.283    0.198    0.147    0.310    0.230    0.176    0.152    0.422    0.338    0.254    0.194    0.511    0.448    0.357    0.264    0.193    0.152    0.134    0.131    0.578    0.546    0.472    0.364    0.259    0.189    0.149    0.128    0.570    0.471    0.353    0.253    0.633    0.559    0.452    0.331    0.289    0.184    0.116    0.087    0.168    0.108    0.083    0.083    0.230    0.144    0.095    0.080    0.086    0.105    0.115    0.077    0.072    0.084    0.107    0.127    0.362    0.261    0.159    0.083    0.057    0.063    0.080    0.104    0.207    0.123    0.057    0.045    0.054    0.074    0.102    0.126    0.235    0.147    0.082    0.036    0.036    0.055    0.071    0.094    0.134    0.097    0.081    0.065    0.060    0.074    0.095    0.115    0.143    0.140    0.128    0.109    0.167    0.167    0.157    0.144    0.135    0.133    0.139    0.128    0.210    0.138    0.110    0.096    0.331    0.215    0.136    0.096    0.093    0.105    0.447    0.328    0.221    0.142    0.100    0.094    0.316    0.205    0.123    0.087    0.088    0.108    0.418    0.292    0.181    0.110    0.090    0.100    0.279    0.171    0.405    0.269    0.207    0.108    0.113    0.069    0.208    0.113    0.075    0.067    0.063    0.059    0.109    0.075    0.071    0.077    0.083    0.086    0.181    0.103    0.076    0.072    0.078    0.097    0.114    0.115    0.086    0.065    0.070    0.077    0.093    0.116    0.127    0.121    0.330    0.224    0.128    0.063    0.047    0.055    0.068    0.086    0.109    0.123    0.191    0.112    0.053    0.034    0.047    0.060    0.076    0.099    0.122    0.129    0.082    0.043    0.027    0.041    0.060    0.075    0.059    0.043    0.031    0.056    0.080    0.094    0.095    0.072    0.059    0.076    0.124    0.107    0.104    0.114    0.124    0.084    0.219    0.128    0.147    0.095    0.082    0.094    0.225    0.139    0.085    0.082    0.308    0.207    0.123    0.083    0.084    0.090    0.417    0.303    0.199    0.121    0.086    0.078    0.305    0.197    0.116    0.080    0.420    0.289    0.168    0.094    0.075    0.047    0.054    0.056    0.096    0.061    0.060    0.070    0.062    0.062    0.073    0.084    0.091    0.053    0.055    0.069    0.085    0.099    0.107    0.106    0.048    0.045    0.059    0.076    0.091    0.103    0.106    0.104    0.286    0.175    0.100    0.055    0.038    0.049    0.067    0.084    0.148    0.077    0.044    0.038    0.041    0.056    0.077    0.096    0.056    0.028    0.022    0.023    0.035    0.060    0.054    0.051    0.036    0.026    0.047    0.074    0.085    0.075    0.119    0.111 
