# Supplementary material for: Fiber architecture in the human ventromedial striatum and its relation with the bed nucleus of the stria terminalis
Source: PLoS One. 2025 May 7;20(5):e0323113. doi: 10.1371/journal.pone.0323113 (PMC12057886; doi:10.1371/journal.pone.0323113)
Supplement: S1 Data — (ZIP) [file pone.0323113.s001.zip › Sub_09_Seg_4_FA_values.txt]

   0.259    0.319    0.115    0.146    0.080    0.067    0.064    0.082    0.111    0.148    0.054    0.053    0.056    0.075    0.105    0.132    0.042    0.056    0.088    0.117    0.033    0.031    0.057    0.089    0.053    0.064    0.105    0.096    0.123    0.136    0.068    0.083    0.011    0.015    0.030    0.043    0.036    0.036    0.033    0.027    0.052    0.046    0.053    0.057    0.056    0.056    0.059    0.065    0.088    0.075    0.065    0.060    0.059    0.061    0.067    0.079    0.092    0.063    0.052    0.058    0.121    0.095    0.080    0.076    0.122    0.131    0.123    0.177    0.098    0.106    0.075    0.067    0.066    0.057    0.065    0.090    0.058    0.053    0.061    0.084    0.041    0.056    0.068    0.078    0.027    0.035    0.043    0.047    0.029    0.027    0.068    0.079    0.049    0.052    0.052    0.062    0.051    0.040    0.027    0.029    0.063    0.067    0.070    0.064    0.050    0.036    0.027    0.033    0.069    0.072    0.072    0.066    0.056    0.050    0.049    0.057    0.078    0.075    0.065    0.059    0.064    0.072    0.076    0.076    0.078    0.072    0.054    0.042    0.066    0.089    0.096    0.098    0.056    0.070    0.092    0.138    0.074    0.079    0.070    0.052    0.071    0.085    0.086    0.070    0.042    0.055    0.069    0.077    0.077    0.070    0.061    0.055    0.061    0.074    0.080    0.080    0.072    0.064    0.056    0.042    0.087    0.080    0.067    0.053    0.041    0.036    0.041    0.060    0.073    0.063    0.052    0.040    0.030    0.029    0.040    0.056    0.044    0.034    0.027    0.027    0.037    0.051    0.034    0.025    0.022    0.023    0.032    0.045    0.029    0.033    0.037    0.038    0.064    0.092    0.128    0.164    0.028    0.026    0.052    0.083    0.029    0.033    0.033    0.025    0.013    0.039    0.045    0.029    0.021    0.023    0.006    0.035    0.045    0.060    0.070    0.067    0.052    0.029    0.015    0.017    0.027    0.068    0.052    0.064    0.067    0.058    0.046    0.042    0.046    0.055    0.071    0.114    0.055    0.047    0.052    0.058    0.053    0.045    0.049    0.065    0.081    0.093    0.061    0.055    0.054    0.052    0.047    0.048    0.065    0.086    0.102    0.115    0.072    0.065    0.059    0.064    0.075    0.067    0.066    0.079    0.109    0.086    0.063    0.053    0.119    0.098    0.074    0.062    0.131    0.118    0.099    0.087    0.091    0.091    0.126    0.123    0.113    0.100    0.094    0.089    0.115    0.116    0.107    0.090    0.076    0.072    0.107    0.104    0.093    0.073    0.057    0.054    0.054    0.056    0.057    0.065    0.057    0.091    0.132    0.170    0.027    0.037    0.052    0.059    0.017    0.018    0.013    0.013    0.015    0.017    0.022    0.017    0.013    0.009    0.010    0.019    0.015    0.013    0.025    0.043    0.033    0.030    0.023    0.009    0.015    0.023    0.024    0.033    0.060    0.099    0.042    0.038    0.030    0.018    0.017    0.024    0.030    0.057    0.108    0.170    0.063    0.058    0.048    0.045    0.041    0.031    0.029    0.039    0.060    0.062    0.054    0.048    0.045    0.042    0.050    0.072    0.059    0.047    0.065    0.056    0.072    0.075    0.082    0.083    0.068    0.072    0.083    0.090    0.070    0.063    0.059    0.063    0.076    0.094    0.109    0.109    0.065    0.053    0.047    0.050    0.059    0.080    0.109    0.122    0.044    0.044    0.045    0.058    0.090    0.110    0.102    0.082    0.072    0.081    0.044    0.041    0.035    0.041    0.070    0.089    0.084    0.063    0.048    0.054    0.056    0.072    0.053    0.063    0.032    0.028    0.034    0.057    0.096    0.152    0.028    0.032    0.032    0.026    0.020    0.026    0.024    0.020    0.024    0.027    0.023    0.020    0.018    0.018    0.026    0.032    0.023    0.021    0.023    0.020    0.011    0.011    0.016    0.017    0.017    0.029    0.033    0.041    0.045    0.039    0.029    0.026    0.025    0.021    0.011    0.017    0.025    0.020    0.042    0.052    0.058    0.053    0.044    0.042    0.042    0.037    0.028    0.030    0.036    0.053    0.054    0.067    0.071    0.066    0.060    0.056    0.054    0.047    0.039    0.046    0.066    0.075    0.071    0.067    0.068    0.068    0.061    0.051    0.048    0.074    0.056    0.051    0.057    0.064    0.062    0.060    0.051    0.050 
