# Supplementary material for: Fiber architecture in the human ventromedial striatum and its relation with the bed nucleus of the stria terminalis
Source: PLoS One. 2025 May 7;20(5):e0323113. doi: 10.1371/journal.pone.0323113 (PMC12057886; doi:10.1371/journal.pone.0323113)
Supplement: S1 Data — (ZIP) [file pone.0323113.s001.zip › Sub_09_Seg_5_FA_values.txt]

   0.102    0.133    0.179    0.219    0.248    0.291    0.069    0.085    0.125    0.161    0.182    0.211    0.095    0.122    0.140    0.153    0.170    0.204    0.088    0.107    0.118    0.120    0.113    0.105    0.101    0.111    0.120    0.115    0.098    0.116    0.134    0.138    0.069    0.069    0.077    0.085    0.096    0.114    0.129    0.128    0.084    0.082    0.079    0.077    0.082    0.094    0.102    0.105    0.098    0.086    0.072    0.064    0.071    0.080    0.089    0.112    0.103    0.085    0.071    0.069    0.075    0.086    0.121    0.185    0.087    0.096    0.117    0.142    0.088    0.082    0.089    0.102    0.082    0.088    0.092    0.092    0.092    0.106    0.087    0.092    0.090    0.083    0.077    0.084    0.090    0.083    0.078    0.085    0.084    0.087    0.087    0.082    0.035    0.051    0.063    0.072    0.070    0.060    0.043    0.059    0.068    0.070    0.065    0.065    0.081    0.076    0.058    0.053    0.068    0.080    0.083    0.081    0.086    0.118    0.096    0.085    0.069    0.068    0.083    0.097    0.106    0.116    0.146    0.211    0.112    0.097    0.080    0.074    0.122    0.111    0.103    0.108    0.121    0.131    0.122    0.128    0.129    0.123    0.115    0.113    0.120    0.126    0.122    0.121    0.114    0.103    0.100    0.103    0.116    0.103    0.090    0.089    0.097    0.103    0.109    0.100    0.088    0.083    0.087    0.090    0.087    0.078    0.072    0.067    0.063    0.066    0.084    0.076    0.063    0.052    0.049    0.056    0.087    0.087    0.084    0.077    0.073    0.074    0.078    0.080    0.121    0.110    0.094    0.077    0.067    0.065    0.071    0.075    0.073    0.069    0.134    0.119    0.099    0.080    0.066    0.059    0.064    0.071    0.077    0.087    0.123    0.122    0.118    0.111    0.101    0.085    0.067    0.060    0.094    0.089    0.097    0.109    0.114    0.105    0.088    0.082    0.079    0.079    0.100    0.126    0.140    0.134    0.089    0.095    0.118    0.145    0.160    0.160    0.135    0.155    0.161    0.159    0.149    0.129    0.109    0.102    0.124    0.147    0.154    0.151    0.146    0.135    0.123    0.115    0.140    0.138    0.132    0.123    0.138    0.141    0.139    0.132    0.140    0.138    0.127    0.127    0.048    0.056    0.045    0.052    0.086    0.073    0.061    0.059    0.063    0.060    0.056    0.060    0.088    0.079    0.073    0.076    0.083    0.080    0.069    0.065    0.104    0.097    0.089    0.082    0.077    0.081    0.091    0.095    0.087    0.078    0.089    0.089    0.082    0.076    0.077    0.083    0.097    0.108    0.108    0.107    0.102    0.083    0.066    0.064    0.074    0.077    0.069    0.066    0.079    0.098    0.123    0.140    0.107    0.089    0.073    0.067    0.072    0.071    0.063    0.066    0.094    0.133    0.173    0.198    0.085    0.079    0.081    0.081    0.081    0.100    0.148    0.203    0.091    0.087    0.094    0.107    0.130    0.181    0.248    0.300    0.114    0.152    0.159    0.226    0.121    0.124    0.123    0.110    0.097    0.107    0.114    0.110    0.066    0.079    0.095    0.107    0.107    0.101    0.067    0.083    0.102    0.111    0.107    0.099    0.079    0.098    0.112    0.109    0.096    0.089    0.087    0.087    0.090    0.099    0.077    0.091    0.096    0.088    0.079    0.081    0.085    0.083    0.082    0.087    0.068    0.078    0.084    0.079    0.056    0.072    0.079    0.073    0.046    0.046    0.051    0.054    0.066    0.065    0.060    0.050    0.047    0.055    0.067    0.067    0.064    0.064    0.056    0.047    0.053    0.065    0.068    0.064    0.087    0.073    0.064    0.059    0.058    0.059    0.057    0.061    0.075    0.083    0.075    0.065    0.090    0.080    0.068    0.059    0.059    0.065    0.075    0.086    0.096    0.096    0.083    0.069    0.102    0.099    0.095    0.089    0.080    0.074    0.079    0.090    0.100    0.106    0.105    0.099    0.105    0.106    0.106    0.105    0.104    0.107    0.117    0.124    0.123    0.117    0.109    0.101    0.125    0.129    0.133    0.143    0.145    0.145    0.146    0.152 
