# Supplementary material for: Fiber architecture in the human ventromedial striatum and its relation with the bed nucleus of the stria terminalis
Source: PLoS One. 2025 May 7;20(5):e0323113. doi: 10.1371/journal.pone.0323113 (PMC12057886; doi:10.1371/journal.pone.0323113)
Supplement: S1 Data — (ZIP) [file pone.0323113.s001.zip › Sub_09_Seg_6_FA_values.txt]

   0.149    0.170    0.204    0.253    0.307    0.349    0.122    0.133    0.155    0.187    0.229    0.271    0.163    0.193    0.234    0.275    0.125    0.133    0.161    0.203    0.156    0.152    0.136    0.115    0.171    0.167    0.148    0.125    0.137    0.149    0.159    0.155    0.142    0.128    0.118    0.107    0.123    0.127    0.128    0.126    0.125    0.130    0.136    0.143    0.099    0.104    0.110    0.114    0.097    0.112    0.127    0.138    0.176    0.169    0.155    0.139    0.172    0.174    0.159    0.134    0.158    0.132    0.111    0.110    0.134    0.173    0.142    0.124    0.107    0.099    0.108    0.132    0.134    0.123    0.142    0.131    0.090    0.104    0.125    0.139    0.140    0.138    0.139    0.142    0.084    0.091    0.109    0.127    0.143    0.162    0.185    0.208    0.089    0.087    0.084    0.088    0.107    0.137    0.084    0.089    0.091    0.101    0.128    0.169    0.079    0.094    0.081    0.103    0.155    0.130    0.104    0.100    0.166    0.122    0.074    0.059    0.171    0.180    0.161    0.124    0.087    0.072    0.082    0.104    0.144    0.150    0.138    0.119    0.105    0.098    0.096    0.096    0.121    0.120    0.122    0.125    0.120    0.108    0.102    0.113    0.131    0.130    0.136    0.142    0.140    0.127    0.114    0.113    0.145    0.145    0.145    0.139    0.128    0.121    0.159    0.143    0.139    0.138    0.134    0.126    0.126    0.132    0.116    0.095    0.131    0.122    0.109    0.096    0.121    0.130    0.117    0.105    0.099    0.099    0.106    0.121    0.125    0.111    0.090    0.081    0.081    0.092    0.112    0.136    0.100    0.107    0.123    0.134    0.126    0.098    0.072    0.062    0.143    0.152    0.164    0.165    0.150    0.120    0.088    0.068    0.157    0.166    0.171    0.166    0.156    0.153    0.142    0.127    0.115    0.110    0.106    0.099    0.096    0.107    0.119    0.125    0.120    0.135    0.143    0.143    0.104    0.124    0.143    0.153    0.118    0.109    0.100    0.093    0.117    0.108    0.104    0.098    0.090    0.111    0.134    0.141    0.130    0.121    0.116    0.106    0.093    0.094    0.106    0.123    0.145    0.153    0.142    0.129    0.121    0.112    0.106    0.119    0.098    0.112    0.121    0.131    0.144    0.150    0.139    0.124    0.127    0.131    0.128    0.126    0.128    0.130    0.129    0.130    0.150    0.166    0.181    0.193    0.197    0.194    0.131    0.144    0.149    0.149    0.140    0.127    0.099    0.113    0.119    0.122    0.123    0.115    0.106    0.108    0.111    0.106    0.088    0.089    0.097    0.109    0.126    0.139    0.135    0.124    0.117    0.112    0.116    0.135    0.139    0.129    0.098    0.112    0.114    0.103    0.087    0.073    0.074    0.068    0.098    0.107    0.107    0.107    0.112    0.119    0.113    0.124    0.123    0.122    0.128    0.138    0.085    0.108    0.128    0.140    0.136    0.133    0.140    0.149    0.097    0.118    0.135    0.139    0.132    0.128    0.134    0.141    0.062    0.061    0.078    0.098    0.113    0.123    0.124    0.116    0.106    0.107    0.115    0.123    0.123    0.114    0.097    0.082    0.155    0.157    0.158    0.162    0.167    0.166    0.180    0.193    0.204    0.215    0.229    0.236 
