# Supplementary material for: Fiber architecture in the human ventromedial striatum and its relation with the bed nucleus of the stria terminalis
Source: PLoS One. 2025 May 7;20(5):e0323113. doi: 10.1371/journal.pone.0323113 (PMC12057886; doi:10.1371/journal.pone.0323113)
Supplement: S1 Data — (ZIP) [file pone.0323113.s001.zip › Sub_10_Seg_1_FA_values.txt]

   0.156    0.160    0.171    0.169    0.163    0.158    0.157    0.165    0.175    0.184    0.138    0.129    0.128    0.136    0.145    0.157    0.126    0.133    0.137    0.142    0.159    0.152    0.142    0.137    0.092    0.076    0.068    0.068    0.067    0.065    0.130    0.111    0.095    0.080    0.065    0.050    0.107    0.083    0.106    0.092    0.136    0.130    0.124    0.127    0.124    0.103    0.127    0.116    0.102    0.093    0.093    0.087    0.107    0.097    0.086    0.077    0.076    0.076    0.057    0.052    0.089    0.084    0.079    0.076    0.074    0.075    0.081    0.082    0.087    0.061    0.049    0.061    0.067    0.058    0.047    0.042    0.043    0.046    0.089    0.071    0.055    0.055    0.060    0.061    0.061    0.058    0.049    0.049    0.078    0.063    0.062    0.063    0.109    0.092    0.083    0.077    0.106    0.100    0.102    0.105    0.097    0.089    0.086    0.091    0.105    0.102    0.101    0.103    0.103    0.096    0.083    0.072    0.106    0.120    0.119    0.102    0.086    0.073    0.061    0.052    0.118    0.072    0.042    0.032    0.039    0.060    0.089    0.116    0.154    0.097    0.057    0.053    0.073    0.103    0.126    0.140    0.119    0.112    0.134    0.164    0.182    0.186    0.186    0.185    0.198    0.221    0.234    0.235    0.063    0.052    0.062    0.099    0.140    0.170    0.163    0.114    0.085    0.079    0.031    0.026    0.036    0.048    0.062    0.081    0.085    0.060    0.048    0.042    0.080    0.061    0.051    0.054    0.058    0.051    0.049    0.058    0.082    0.069    0.060    0.064    0.066    0.060    0.055    0.055    0.063    0.066    0.073    0.074    0.081    0.072    0.075    0.081    0.141    0.141    0.120    0.125    0.094    0.105    0.111    0.112    0.111    0.108    0.092    0.095    0.098    0.102    0.105    0.102    0.071    0.081    0.083    0.085    0.092    0.102    0.104    0.085    0.077    0.066    0.051    0.057    0.061    0.069    0.084    0.102    0.095    0.055    0.047    0.043    0.031    0.041    0.057    0.083    0.058    0.031    0.031    0.044    0.044    0.060    0.059    0.048    0.026    0.016    0.017    0.021    0.028    0.035    0.034    0.029    0.029    0.046    0.053    0.033    0.021    0.027    0.036    0.045    0.035    0.021    0.015    0.004    0.081    0.084    0.079    0.075    0.069    0.058    0.050    0.045    0.029    0.026    0.076    0.075    0.072    0.071    0.070    0.071    0.077    0.083    0.078    0.050    0.062    0.068    0.073    0.081    0.093    0.103    0.088    0.092    0.090    0.092    0.098    0.098    0.106    0.100    0.113    0.107    0.108    0.110    0.110    0.113    0.092    0.095    0.096    0.100    0.072    0.083    0.082    0.078    0.076    0.075    0.076    0.084    0.069    0.043    0.065    0.077    0.064    0.053    0.051    0.050    0.040    0.029    0.026    0.020    0.030    0.026    0.026    0.027    0.029    0.038    0.024    0.022    0.019    0.016    0.019    0.025    0.014    0.020    0.036    0.042    0.023    0.028    0.023    0.016    0.024    0.048    0.024    0.034    0.042    0.039    0.017    0.024    0.023    0.011    0.029    0.040    0.052    0.054    0.055    0.053    0.049    0.044    0.038    0.026    0.015    0.019    0.058    0.064    0.067    0.065    0.059    0.048    0.038    0.034    0.034    0.035    0.068    0.065    0.060    0.051    0.071    0.067    0.065    0.061 
