# Supplementary material for: Fiber architecture in the human ventromedial striatum and its relation with the bed nucleus of the stria terminalis
Source: PLoS One. 2025 May 7;20(5):e0323113. doi: 10.1371/journal.pone.0323113 (PMC12057886; doi:10.1371/journal.pone.0323113)
Supplement: S1 Data — (ZIP) [file pone.0323113.s001.zip › Sub_10_Seg_2_FA_values.txt]

   0.117    0.133    0.105    0.105    0.146    0.132    0.119    0.111    0.107    0.114    0.152    0.149    0.141    0.136    0.132    0.128    0.143    0.144    0.151    0.157    0.133    0.138    0.155    0.169    0.155    0.165    0.143    0.146    0.155    0.118    0.133    0.141    0.170    0.131    0.109    0.113    0.139    0.160    0.154    0.131    0.142    0.123    0.114    0.118    0.132    0.147    0.145    0.127    0.142    0.134    0.130    0.128    0.128    0.130    0.135    0.139    0.143    0.140    0.134    0.127    0.146    0.145    0.144    0.140    0.168    0.159    0.154    0.144    0.124    0.135    0.137    0.131    0.125    0.114    0.107    0.118    0.122    0.123    0.125    0.123    0.115    0.121    0.122    0.122    0.122    0.124    0.134    0.136    0.129    0.128    0.133    0.132    0.141    0.138    0.134    0.131    0.110    0.115    0.114    0.100    0.113    0.125    0.131    0.125    0.123    0.110    0.104    0.107    0.118    0.126    0.130    0.129    0.118    0.106    0.109    0.108    0.112    0.119    0.124    0.121    0.119    0.118    0.110    0.102    0.106    0.114    0.121    0.126    0.125    0.117    0.107    0.117    0.125    0.126    0.118    0.106    0.107    0.112    0.111    0.108    0.096    0.109    0.107    0.097    0.094    0.104    0.097    0.088    0.094    0.108    0.116    0.118    0.098    0.098    0.093    0.091    0.101    0.113    0.116    0.110    0.101    0.108    0.116    0.121    0.123    0.119    0.116    0.126    0.106    0.114    0.131    0.138    0.133    0.125    0.118    0.120    0.132    0.117    0.118    0.108    0.109    0.100    0.103    0.093    0.098    0.093    0.088    0.076    0.119    0.115    0.106    0.095    0.127    0.118    0.118    0.125    0.126    0.119    0.110    0.105    0.116    0.117    0.120    0.126    0.126    0.122    0.113    0.105    0.106    0.103    0.107    0.113    0.122    0.132    0.137    0.133    0.116    0.113    0.108    0.109    0.119    0.131    0.135    0.128    0.148    0.141    0.124    0.113    0.163    0.160    0.142    0.125    0.119    0.121    0.124    0.122    0.124    0.142    0.116    0.118    0.120    0.116    0.116    0.130    0.121    0.104    0.103    0.105    0.108    0.118    0.128    0.129    0.135    0.096    0.087    0.095    0.105    0.113    0.117    0.118    0.079    0.089    0.104    0.113    0.109    0.106    0.113    0.124    0.081    0.085    0.100    0.109    0.103    0.097    0.106    0.121    0.089    0.097    0.097    0.092    0.087    0.095    0.112    0.130    0.083    0.090    0.094    0.089    0.073    0.075    0.095    0.111    0.089    0.086    0.080    0.082    0.078    0.077    0.082    0.088    0.076    0.076    0.081    0.077    0.067    0.061    0.097    0.114    0.114    0.099    0.084    0.081    0.107    0.102    0.122    0.134    0.130    0.120    0.113    0.112    0.115    0.114    0.101    0.110    0.120    0.123    0.124    0.126    0.128    0.129    0.130    0.127    0.127    0.098    0.097    0.106    0.105    0.104    0.112    0.125    0.134    0.135    0.111    0.099    0.096    0.091    0.083    0.083    0.097    0.116    0.126    0.125    0.119    0.118    0.111    0.097    0.083    0.080    0.134    0.142    0.136    0.121    0.109    0.105    0.126    0.135    0.123    0.132    0.124    0.112    0.112    0.123    0.135    0.140    0.114    0.100    0.101    0.110    0.122    0.128    0.112    0.095    0.097    0.107    0.113    0.108    0.099    0.094    0.094    0.099    0.133    0.103    0.099    0.104    0.105    0.094    0.082    0.082    0.092    0.103    0.101    0.094    0.087    0.079    0.078    0.085    0.098    0.107    0.106    0.081    0.070    0.068    0.076    0.090    0.105    0.114    0.060    0.064    0.075    0.086    0.095    0.101    0.055    0.060    0.068    0.072    0.078    0.085    0.042    0.049    0.048    0.052    0.050    0.056    0.060    0.060    0.064    0.068    0.058    0.074    0.081    0.076    0.072    0.073    0.158    0.093    0.066    0.060    0.068    0.085    0.095    0.092    0.084    0.078    0.072    0.069    0.111    0.073    0.065    0.066    0.070    0.084    0.097    0.097    0.088    0.078    0.074    0.077    0.092    0.070    0.067    0.068    0.070    0.079    0.090    0.095    0.100    0.085    0.075    0.069    0.071    0.077    0.085    0.096    0.115    0.104    0.094    0.085    0.085    0.090    0.117    0.112    0.110    0.109    0.106    0.103 
