# Supplementary material for: Fiber architecture in the human ventromedial striatum and its relation with the bed nucleus of the stria terminalis
Source: PLoS One. 2025 May 7;20(5):e0323113. doi: 10.1371/journal.pone.0323113 (PMC12057886; doi:10.1371/journal.pone.0323113)
Supplement: S1 Data — (ZIP) [file pone.0323113.s001.zip › Sub_10_Seg_3_FA_values.txt]

   0.190    0.199    0.184    0.177    0.181    0.165    0.147    0.137    0.177    0.155    0.133    0.121    0.132    0.122    0.119    0.116    0.144    0.137    0.127    0.114    0.147    0.145    0.123    0.127    0.137    0.113    0.108    0.118    0.133    0.142    0.103    0.100    0.107    0.120    0.138    0.146    0.085    0.094    0.111    0.126    0.084    0.096    0.113    0.127    0.164    0.174    0.161    0.164    0.160    0.178    0.148    0.162    0.139    0.144    0.160    0.169    0.127    0.128    0.142    0.153    0.196    0.127    0.103    0.101    0.135    0.110    0.103    0.102    0.186    0.140    0.129    0.127    0.123    0.115    0.112    0.119    0.126    0.123    0.139    0.149    0.141    0.129    0.125    0.132    0.185    0.131    0.119    0.127    0.146    0.155    0.148    0.142    0.159    0.138    0.136    0.144    0.154    0.159    0.159    0.157    0.168    0.160    0.154    0.154    0.182    0.174    0.157    0.150    0.086    0.082    0.094    0.090    0.131    0.115    0.120    0.138    0.157    0.170    0.191    0.149    0.136    0.140    0.156    0.175    0.148    0.131    0.137    0.153    0.165    0.171    0.155    0.118    0.116    0.125    0.132    0.135    0.155    0.107    0.099    0.101    0.161    0.115    0.092    0.084    0.187    0.129    0.137    0.121    0.171    0.137    0.134    0.143    0.130    0.127    0.138    0.154    0.361    0.235    0.148    0.115    0.119    0.131    0.141    0.147    0.245    0.164    0.124    0.120    0.136    0.148    0.148    0.143    0.171    0.141    0.140    0.150    0.161    0.161    0.138    0.142    0.157    0.166    0.166    0.157    0.129    0.142    0.118    0.125    0.150    0.133    0.131    0.110    0.127    0.105    0.086    0.087    0.103    0.121    0.155    0.120    0.097    0.095    0.110    0.123    0.242    0.175    0.129    0.112    0.121    0.129    0.126    0.130    0.368    0.269    0.190    0.146    0.138    0.135    0.124    0.118    0.276    0.200    0.160    0.141    0.129    0.123    0.122    0.124    0.375    0.268    0.192    0.149    0.132    0.126    0.120    0.117    0.249    0.180    0.140    0.123    0.337    0.245    0.173    0.130    0.143    0.120    0.116    0.121    0.148    0.115    0.116    0.131    0.146    0.150    0.127    0.119    0.129    0.141    0.145    0.136    0.271    0.199    0.158    0.138    0.130    0.133    0.141    0.144    0.165    0.137    0.128    0.131    0.132    0.133    0.137    0.140    0.104    0.100    0.113    0.126    0.089    0.092    0.110    0.121    0.096    0.098    0.093    0.088    0.108    0.102    0.093    0.096    0.135    0.112    0.104    0.105    0.148    0.128    0.120    0.122    0.219    0.164    0.134    0.122    0.301    0.222    0.172    0.142    0.128    0.122    0.127    0.136    0.382    0.302    0.230    0.172    0.134    0.114    0.112    0.121    0.298    0.207    0.149    0.122    0.119    0.122    0.377    0.261    0.181    0.141    0.127    0.122    0.225    0.157    0.266    0.164    0.234    0.143    0.172    0.124    0.264    0.187    0.145    0.126    0.181    0.147    0.133    0.125    0.134    0.121    0.116    0.111    0.104    0.104    0.111    0.106    0.102    0.095    0.090    0.094    0.110    0.104    0.102    0.102    0.097    0.099    0.102    0.105    0.098    0.096    0.101    0.109    0.096    0.107    0.121    0.129 
