# Supplementary material for: Fiber architecture in the human ventromedial striatum and its relation with the bed nucleus of the stria terminalis
Source: PLoS One. 2025 May 7;20(5):e0323113. doi: 10.1371/journal.pone.0323113 (PMC12057886; doi:10.1371/journal.pone.0323113)
Supplement: S1 Data — (ZIP) [file pone.0323113.s001.zip › Sub_10_Seg_4_FA_values.txt]

   0.277    0.337    0.426    0.559    0.196    0.220    0.256    0.365    0.173    0.190    0.213    0.250    0.312    0.387    0.175    0.188    0.202    0.212    0.226    0.263    0.194    0.206    0.173    0.187    0.070    0.095    0.061    0.100    0.064    0.056    0.077    0.113    0.083    0.084    0.103    0.136    0.104    0.100    0.102    0.113    0.141    0.185    0.117    0.124    0.135    0.161    0.213    0.282    0.205    0.247    0.317    0.378    0.273    0.358    0.442    0.510    0.184    0.247    0.332    0.403    0.131    0.145    0.158    0.174    0.208    0.248    0.284    0.328    0.132    0.143    0.148    0.131    0.117    0.128    0.155    0.198    0.076    0.075    0.094    0.125    0.065    0.057    0.078    0.103    0.085    0.106    0.092    0.107    0.077    0.111    0.083    0.120    0.061    0.053    0.044    0.058    0.065    0.051    0.054    0.081    0.103    0.097    0.082    0.076    0.101    0.139    0.104    0.109    0.111    0.136    0.194    0.255    0.110    0.133    0.175    0.244    0.150    0.199    0.275    0.374    0.164    0.209    0.154    0.168    0.140    0.147    0.147    0.148    0.156    0.163    0.172    0.197    0.128    0.133    0.135    0.134    0.123    0.102    0.081    0.077    0.111    0.116    0.106    0.086    0.067    0.055    0.058    0.078    0.101    0.104    0.096    0.085    0.075    0.066    0.061    0.067    0.067    0.062    0.052    0.052    0.054    0.079    0.092    0.064    0.128    0.113    0.147    0.145    0.060    0.036    0.031    0.039    0.056    0.070    0.082    0.077    0.071    0.068    0.062    0.076    0.090    0.089    0.081    0.078    0.070    0.072    0.081    0.093    0.097    0.081    0.068    0.073    0.083    0.090    0.096    0.097    0.100    0.091    0.082    0.090    0.111    0.137    0.155    0.163    0.121    0.142    0.178    0.225    0.180    0.218    0.280    0.358    0.259    0.324    0.333    0.412    0.151    0.193    0.287    0.456    0.122    0.151    0.234    0.377    0.160    0.150    0.132    0.139    0.193    0.291    0.407    0.498    0.167    0.159    0.138    0.135    0.169    0.232    0.297    0.345    0.134    0.135    0.152    0.182    0.202    0.203    0.205    0.222    0.124    0.119    0.117    0.121    0.124    0.122    0.123    0.131    0.102    0.093    0.088    0.091    0.098    0.102    0.096    0.084    0.072    0.073    0.086    0.086    0.052    0.046    0.058    0.064    0.050    0.052    0.036    0.027    0.017    0.044    0.034    0.036    0.022    0.012    0.013    0.014    0.033    0.023    0.007    0.020    0.097    0.072    0.053    0.043    0.025    0.047    0.088    0.073    0.061    0.055    0.066    0.108    0.108    0.100    0.092    0.089    0.088    0.083    0.076    0.077    0.120    0.111    0.107    0.111    0.113    0.105    0.098    0.102    0.121    0.113    0.109    0.116    0.123    0.125    0.101    0.094    0.100    0.120    0.144    0.180    0.103    0.154    0.145    0.230    0.115    0.132    0.113    0.107    0.120    0.131    0.126    0.114    0.111    0.147    0.114    0.123    0.125    0.121    0.117    0.131    0.098    0.102    0.110    0.120    0.123    0.124    0.125    0.125    0.102    0.102    0.109    0.118    0.114    0.099    0.082    0.073    0.120    0.124    0.109    0.078    0.051    0.042    0.054    0.066    0.115    0.131    0.107    0.067    0.041    0.031    0.043    0.057    0.031    0.029    0.028    0.036    0.018    0.020    0.021    0.023    0.020    0.035    0.060    0.051    0.045    0.063    0.064    0.053    0.045    0.047    0.052    0.057    0.062    0.065    0.062    0.057    0.058    0.063    0.067    0.069    0.070    0.071    0.072    0.075    0.072    0.078    0.083    0.087    0.085    0.083    0.083    0.085    0.085    0.094    0.105    0.114    0.111    0.106    0.106    0.108    0.103    0.104    0.108    0.116    0.115    0.111    0.112    0.107    0.104    0.105    0.102    0.097 
