# Supplementary material for: Fiber architecture in the human ventromedial striatum and its relation with the bed nucleus of the stria terminalis
Source: PLoS One. 2025 May 7;20(5):e0323113. doi: 10.1371/journal.pone.0323113 (PMC12057886; doi:10.1371/journal.pone.0323113)
Supplement: S1 Data — (ZIP) [file pone.0323113.s001.zip › Sub_10_Seg_5_FA_values.txt]

   0.315    0.386    0.233    0.302    0.169    0.222    0.295    0.378    0.461    0.536    0.117    0.149    0.210    0.291    0.378    0.470    0.152    0.214    0.136    0.164    0.126    0.115    0.120    0.116    0.139    0.131    0.129    0.138    0.155    0.178    0.135    0.130    0.136    0.155    0.192    0.253    0.123    0.121    0.129    0.146    0.201    0.341    0.123    0.126    0.140    0.171    0.271    0.419    0.248    0.306    0.382    0.467    0.188    0.216    0.274    0.355    0.147    0.149    0.179    0.236    0.334    0.464    0.128    0.115    0.116    0.143    0.211    0.318    0.104    0.114    0.151    0.204    0.115    0.115    0.135    0.155    0.106    0.100    0.099    0.101    0.093    0.087    0.098    0.119    0.128    0.130    0.120    0.104    0.090    0.087    0.108    0.156    0.221    0.296    0.142    0.148    0.142    0.127    0.117    0.120    0.150    0.214    0.298    0.377    0.167    0.183    0.190    0.183    0.178    0.192    0.194    0.224    0.243    0.250    0.256    0.281    0.151    0.156    0.173    0.208    0.183    0.186    0.202    0.227    0.173    0.175    0.182    0.201    0.234    0.268    0.288    0.291    0.133    0.138    0.158    0.193    0.236    0.269    0.283    0.273    0.123    0.157    0.192    0.216    0.229    0.226    0.206    0.196    0.099    0.118    0.138    0.153    0.165    0.170    0.166    0.164    0.122    0.133    0.144    0.152    0.110    0.124    0.142    0.152    0.123    0.115    0.113    0.114    0.120    0.122    0.136    0.155    0.114    0.116    0.111    0.106    0.107    0.124    0.156    0.202    0.116    0.106    0.100    0.101    0.107    0.131    0.181    0.252    0.147    0.133    0.119    0.107    0.102    0.104    0.113    0.147    0.136    0.125    0.111    0.106    0.113    0.126    0.146    0.192    0.253    0.284    0.221    0.236    0.179    0.192    0.142    0.158    0.123    0.118    0.119    0.138    0.167    0.189    0.198    0.208    0.117    0.115    0.118    0.139    0.166    0.183    0.185    0.183    0.161    0.168    0.161    0.151    0.145    0.152    0.183    0.248    0.144    0.146    0.136    0.124    0.113    0.109    0.126    0.171    0.121    0.109    0.101    0.100    0.107    0.122    0.115    0.111    0.114    0.121    0.123    0.118    0.137    0.152    0.137    0.154    0.133    0.129    0.120    0.113    0.088    0.097    0.101    0.100    0.097    0.090    0.077    0.074    0.101    0.092    0.084    0.083    0.086    0.087    0.082    0.092    0.142    0.134    0.131    0.130    0.124    0.110    0.094    0.086    0.088    0.096    0.124    0.123    0.129    0.132    0.131    0.123    0.113    0.112    0.121    0.139    0.108    0.106    0.113    0.121    0.124    0.125    0.119    0.115    0.117    0.120    0.126    0.146    0.140    0.139    0.161    0.168    0.178    0.194    0.213    0.248    0.170    0.172    0.178    0.195    0.161    0.161    0.158    0.157    0.163    0.185    0.150    0.152    0.146    0.135    0.126    0.131    0.142    0.142    0.136    0.127    0.116    0.109    0.117    0.141    0.177    0.220    0.141    0.140    0.133    0.123    0.113    0.106    0.110    0.122    0.135    0.148    0.134    0.121    0.108    0.105    0.109    0.114    0.116    0.115    0.125    0.114    0.101    0.097    0.101    0.106    0.114    0.118    0.103    0.107    0.106    0.106    0.096    0.091    0.089    0.097    0.106    0.108    0.107    0.111    0.093    0.098    0.108    0.117    0.121    0.119    0.111    0.101    0.099    0.099    0.110    0.121    0.122    0.113    0.099    0.094    0.110    0.117    0.116    0.110    0.106    0.110    0.119    0.118    0.107    0.098    0.104    0.110    0.111    0.114    0.123    0.130    0.127    0.115    0.107    0.117    0.103    0.105    0.105    0.118    0.135    0.141    0.136    0.132    0.118    0.120    0.120    0.129    0.142    0.148    0.151    0.163    0.137    0.141    0.130    0.144 
