# Supplementary material for: Fiber architecture in the human ventromedial striatum and its relation with the bed nucleus of the stria terminalis
Source: PLoS One. 2025 May 7;20(5):e0323113. doi: 10.1371/journal.pone.0323113 (PMC12057886; doi:10.1371/journal.pone.0323113)
Supplement: S1 Data — (ZIP) [file pone.0323113.s001.zip › Sub_10_Seg_6_FA_values.txt]

   0.203    0.220    0.265    0.335    0.169    0.170    0.190    0.234    0.138    0.159    0.199    0.252    0.119    0.125    0.142    0.178    0.140    0.145    0.140    0.132    0.136    0.141    0.140    0.132    0.102    0.109    0.119    0.128    0.139    0.149    0.152    0.151    0.135    0.136    0.138    0.141    0.153    0.166    0.177    0.194    0.157    0.181    0.227    0.283    0.339    0.397    0.164    0.182    0.216    0.256    0.295    0.337    0.196    0.224    0.251    0.279    0.312    0.355    0.178    0.198    0.218    0.233    0.249    0.275    0.193    0.199    0.201    0.213    0.176    0.180    0.177    0.178    0.144    0.153    0.159    0.169    0.158    0.167    0.177    0.178    0.157    0.174    0.194    0.205    0.091    0.103    0.108    0.102    0.093    0.107    0.110    0.097    0.105    0.109    0.106    0.092    0.068    0.063    0.101    0.095    0.089    0.083    0.074    0.071    0.085    0.096    0.104    0.104    0.101    0.096    0.088    0.090    0.100    0.121    0.136    0.140    0.139    0.128    0.112    0.104    0.178    0.177    0.167    0.156    0.190    0.196    0.194    0.188    0.152    0.154    0.139    0.139    0.150    0.139    0.133    0.132    0.130    0.121    0.143    0.136    0.139    0.146    0.147    0.139    0.151    0.149    0.143    0.137    0.137    0.144    0.158    0.172    0.121    0.112    0.107    0.110    0.124    0.141    0.157    0.170    0.094    0.099    0.095    0.090    0.088    0.094    0.109    0.121    0.067    0.081    0.097    0.104    0.103    0.100    0.100    0.099    0.189    0.199    0.195    0.190    0.198    0.216    0.176    0.169    0.140    0.116    0.120    0.137    0.102    0.082    0.091    0.108    0.126    0.143    0.164    0.207    0.275    0.357    0.087    0.081    0.093    0.111    0.129    0.139    0.143    0.160    0.198    0.249    0.137    0.146    0.150    0.162    0.187    0.221    0.134    0.146    0.159    0.172    0.188    0.206    0.144    0.159    0.170    0.175    0.127    0.139    0.145    0.143    0.138    0.122    0.137    0.128    0.125    0.120    0.122    0.130    0.140    0.147    0.151    0.147    0.110    0.095    0.098    0.116    0.135    0.153    0.165    0.165    0.107    0.107    0.088    0.073    0.085    0.107    0.125    0.138    0.085    0.078    0.078    0.094    0.113    0.121    0.120    0.122    0.067    0.052    0.052    0.062    0.091    0.121    0.136    0.134    0.071    0.047    0.046    0.062    0.090    0.116    0.132    0.140    0.138    0.113    0.121    0.140    0.147    0.149    0.107    0.099    0.128    0.155    0.156    0.140    0.124    0.151    0.157    0.143    0.127    0.126    0.141    0.176    0.118    0.134    0.144    0.146    0.144    0.141    0.143    0.161    0.130    0.144    0.155    0.156    0.154    0.163    0.124    0.136    0.148    0.154    0.157    0.163    0.145    0.154    0.130    0.141    0.099    0.094    0.091    0.095    0.106    0.107    0.108    0.111    0.110    0.110    0.114    0.121    0.124    0.128    0.133    0.136    0.124    0.116    0.116    0.123    0.127    0.126    0.127    0.126    0.104    0.128    0.150    0.154    0.140    0.124    0.116    0.115    0.113    0.108    0.107    0.109    0.110    0.136    0.160    0.162    0.146    0.129    0.117    0.107    0.098    0.096    0.100    0.115    0.098    0.111    0.129    0.138    0.132    0.120    0.111    0.103    0.090    0.083    0.085    0.090    0.094    0.096    0.098    0.100 
