# Supplementary material for: Fiber architecture in the human ventromedial striatum and its relation with the bed nucleus of the stria terminalis
Source: PLoS One. 2025 May 7;20(5):e0323113. doi: 10.1371/journal.pone.0323113 (PMC12057886; doi:10.1371/journal.pone.0323113)
Supplement: S1 Data — (ZIP) [file pone.0323113.s001.zip › Sub_11_Seg_1_FA_values.txt]

   0.067    0.082    0.100    0.110    0.055    0.075    0.092    0.098    0.061    0.055    0.046    0.061    0.074    0.081    0.087    0.094    0.064    0.060    0.033    0.033    0.050    0.061    0.076    0.091    0.089    0.089    0.076    0.071    0.075    0.086    0.254    0.190    0.143    0.122    0.116    0.122    0.156    0.084    0.056    0.050    0.036    0.033    0.044    0.048    0.105    0.073    0.061    0.050    0.043    0.044    0.048    0.043    0.114    0.098    0.077    0.067    0.067    0.071    0.073    0.065    0.132    0.122    0.108    0.101    0.097    0.095    0.092    0.084    0.119    0.119    0.110    0.111    0.097    0.116    0.070    0.081    0.061    0.052    0.048    0.048    0.048    0.044    0.057    0.073    0.068    0.051    0.042    0.041    0.036    0.023    0.035    0.037    0.028    0.040    0.061    0.062    0.058    0.061    0.074    0.106    0.126    0.112    0.098    0.102    0.039    0.031    0.046    0.062    0.056    0.050    0.056    0.050    0.053    0.061    0.069    0.067    0.092    0.090    0.083    0.074    0.070    0.077    0.086    0.079    0.111    0.115    0.107    0.096    0.090    0.091    0.091    0.080    0.116    0.114    0.105    0.099    0.114    0.103    0.096    0.093    0.111    0.106    0.092    0.078    0.082    0.069    0.045    0.027    0.017    0.018    0.030    0.067    0.060    0.028    0.015    0.014    0.013    0.019    0.037    0.055    0.015    0.024    0.039    0.044    0.056    0.125    0.023    0.029    0.038    0.055    0.104    0.184    0.041    0.030    0.021    0.024    0.029    0.033    0.042    0.054    0.085    0.072    0.062    0.052    0.043    0.038    0.041    0.051    0.095    0.083    0.079    0.072    0.062    0.052    0.094    0.082    0.082    0.084    0.078    0.070    0.097    0.089    0.103    0.101    0.115    0.109    0.060    0.082    0.025    0.035    0.039    0.043    0.045    0.043    0.050    0.110    0.165    0.196    0.020    0.029    0.034    0.042    0.044    0.039    0.030    0.029    0.060    0.131    0.023    0.014    0.012    0.020    0.031    0.041    0.039    0.033    0.029    0.028    0.033    0.031    0.031    0.022    0.029    0.042    0.041    0.047    0.038    0.033    0.070    0.069    0.064    0.053    0.034    0.046    0.095    0.088    0.082    0.079    0.078    0.080    0.092    0.094    0.107    0.103    0.068    0.085    0.104    0.121    0.065    0.079    0.095    0.104    0.061    0.065    0.073    0.081    0.086    0.087    0.088    0.093    0.045    0.057    0.072    0.079    0.074    0.067    0.063    0.057    0.027    0.034    0.051    0.063    0.050    0.038    0.031    0.028    0.016    0.026    0.027    0.029    0.026    0.023    0.021    0.030    0.027    0.015    0.033    0.039    0.050    0.056    0.055    0.067    0.069    0.084    0.016    0.021    0.030    0.033    0.045    0.060    0.052    0.020    0.024    0.028    0.017    0.025    0.027    0.032    0.038    0.036    0.036    0.044    0.039    0.046    0.043    0.036    0.044    0.041    0.034    0.023    0.051    0.041    0.044    0.044    0.078    0.072    0.060    0.059 
