# Supplementary material for: Fiber architecture in the human ventromedial striatum and its relation with the bed nucleus of the stria terminalis
Source: PLoS One. 2025 May 7;20(5):e0323113. doi: 10.1371/journal.pone.0323113 (PMC12057886; doi:10.1371/journal.pone.0323113)
Supplement: S1 Data — (ZIP) [file pone.0323113.s001.zip › Sub_11_Seg_2_FA_values.txt]

   0.132    0.138    0.132    0.127    0.128    0.119    0.104    0.090    0.102    0.086    0.082    0.087    0.088    0.079    0.073    0.082    0.080    0.070    0.077    0.093    0.098    0.086    0.075    0.083    0.083    0.094    0.094    0.077    0.082    0.079    0.073    0.062    0.184    0.133    0.125    0.127    0.128    0.106    0.103    0.111    0.116    0.117    0.098    0.086    0.084    0.086    0.092    0.103    0.098    0.084    0.084    0.092    0.104    0.116    0.115    0.106    0.112    0.128    0.138    0.136    0.133    0.131    0.142    0.147    0.062    0.062    0.071    0.079    0.089    0.103    0.064    0.073    0.087    0.094    0.100    0.109    0.068    0.079    0.094    0.102    0.103    0.110    0.118    0.116    0.085    0.092    0.107    0.110    0.102    0.102    0.106    0.106    0.127    0.118    0.098    0.083    0.078    0.082    0.124    0.114    0.091    0.071    0.061    0.061    0.091    0.075    0.084    0.083    0.172    0.097    0.093    0.095    0.113    0.093    0.101    0.105    0.191    0.118    0.100    0.107    0.113    0.115    0.119    0.099    0.113    0.130    0.134    0.126    0.188    0.132    0.114    0.110    0.116    0.127    0.129    0.121    0.134    0.126    0.130    0.121    0.110    0.109    0.112    0.108    0.133    0.127    0.111    0.096    0.132    0.128    0.110    0.086    0.096    0.081    0.074    0.067    0.106    0.085    0.070    0.066    0.083    0.100    0.106    0.106    0.103    0.087    0.080    0.081    0.091    0.103    0.108    0.107    0.150    0.122    0.104    0.095    0.097    0.102    0.109    0.115    0.118    0.119    0.119    0.112    0.170    0.121    0.102    0.097    0.102    0.113    0.125    0.131    0.132    0.131    0.126    0.117    0.089    0.099    0.110    0.114    0.114    0.118    0.120    0.115    0.071    0.072    0.074    0.076    0.080    0.092    0.105    0.102    0.057    0.060    0.063    0.072    0.050    0.057    0.058    0.061    0.115    0.084    0.070    0.071    0.087    0.101    0.103    0.099    0.097    0.100    0.106    0.106    0.112    0.102    0.109    0.116    0.121    0.124    0.119    0.110    0.101    0.114    0.130    0.141    0.140    0.131    0.121    0.112    0.106    0.125    0.141    0.144    0.133    0.119    0.114    0.127    0.130    0.126    0.117    0.111    0.126    0.128    0.120    0.112    0.130    0.123    0.110    0.103    0.124    0.111    0.115    0.107    0.097    0.102    0.111    0.113    0.111    0.106    0.105    0.103    0.085    0.091    0.108    0.129    0.141    0.140    0.135    0.129    0.103    0.132    0.155    0.157    0.149    0.139    0.132    0.131    0.089    0.108    0.127    0.136    0.136    0.129    0.122    0.123    0.070    0.083    0.099    0.113    0.123    0.121    0.116    0.118    0.122    0.112    0.060    0.065    0.081    0.101    0.118    0.121    0.118    0.119    0.122    0.111    0.063    0.086    0.098    0.095    0.094    0.102    0.079    0.051    0.046    0.042    0.037    0.038    0.050    0.057    0.059    0.064    0.054    0.065    0.076    0.088    0.077    0.072    0.065    0.061    0.063    0.070    0.082    0.098    0.106    0.100    0.089    0.082    0.080    0.082    0.081    0.082    0.091    0.103    0.112    0.112    0.081    0.098    0.104    0.097    0.093    0.089    0.083    0.086    0.096    0.104    0.080    0.101    0.115    0.113    0.102    0.090    0.086    0.094    0.105    0.109    0.123    0.119    0.105    0.094    0.098    0.110    0.127    0.114    0.099    0.095    0.106    0.120    0.123    0.122    0.123    0.130    0.099    0.097    0.114    0.134    0.144    0.149    0.113    0.089    0.097    0.124    0.143    0.147    0.144    0.092    0.083    0.097    0.117    0.123    0.116    0.109    0.104    0.094    0.197    0.108    0.079    0.082    0.093    0.098    0.090    0.082    0.084    0.090    0.083    0.073    0.083    0.087    0.074    0.063    0.117    0.064    0.067    0.079    0.068    0.060    0.055    0.058    0.120    0.041    0.043    0.019    0.048    0.035    0.027    0.039    0.053    0.059    0.056    0.049    0.048    0.052    0.117    0.089    0.069    0.059    0.053    0.051    0.055    0.065    0.116    0.148    0.174    0.129    0.081    0.057    0.047    0.050    0.065    0.083    0.105    0.126    0.143    0.124    0.087    0.061    0.054    0.062    0.078    0.089    0.099    0.107    0.109    0.097    0.077    0.066    0.073    0.089    0.098    0.093    0.084    0.075    0.068    0.070    0.087    0.106    0.083    0.077    0.092    0.095 
