# Supplementary material for: Fiber architecture in the human ventromedial striatum and its relation with the bed nucleus of the stria terminalis
Source: PLoS One. 2025 May 7;20(5):e0323113. doi: 10.1371/journal.pone.0323113 (PMC12057886; doi:10.1371/journal.pone.0323113)
Supplement: S1 Data — (ZIP) [file pone.0323113.s001.zip › Sub_11_Seg_3_FA_values.txt]

   0.108    0.112    0.121    0.138    0.092    0.083    0.084    0.098    0.094    0.084    0.086    0.099    0.117    0.139    0.095    0.093    0.097    0.107    0.122    0.137    0.113    0.122    0.129    0.133    0.138    0.120    0.141    0.131    0.223    0.158    0.127    0.129    0.139    0.140    0.140    0.107    0.099    0.113    0.131    0.139    0.116    0.095    0.091    0.100    0.117    0.135    0.128    0.113    0.101    0.101    0.117    0.142    0.151    0.135    0.161    0.146    0.114    0.122    0.125    0.128    0.117    0.124    0.124    0.120    0.104    0.103    0.101    0.098    0.094    0.091    0.097    0.089    0.086    0.080    0.069    0.064    0.089    0.076    0.099    0.077    0.409    0.289    0.275    0.182    0.181    0.135    0.121    0.127    0.139    0.126    0.122    0.126    0.170    0.134    0.130    0.136    0.139    0.137    0.135    0.122    0.135    0.152    0.158    0.154    0.136    0.131    0.145    0.145    0.100    0.118    0.096    0.111    0.107    0.113    0.116    0.108    0.099    0.094    0.117    0.106    0.100    0.093    0.087    0.085    0.081    0.082    0.090    0.102    0.115    0.116    0.084    0.092    0.106    0.122    0.136    0.133    0.108    0.115    0.124    0.129    0.130    0.118    0.142    0.139    0.135    0.129    0.116    0.095    0.142    0.125    0.144    0.122    0.303    0.196    0.130    0.102    0.207    0.141    0.113    0.106    0.166    0.138    0.127    0.122    0.160    0.154    0.146    0.136    0.156    0.149    0.155    0.156    0.148    0.137    0.123    0.134    0.144    0.141    0.131    0.123    0.123    0.136    0.135    0.142    0.135    0.097    0.129    0.100    0.118    0.099    0.087    0.095    0.117    0.098    0.089    0.095    0.103    0.105    0.114    0.113    0.106    0.099    0.134    0.120    0.115    0.106    0.101    0.105    0.124    0.108    0.101    0.109    0.119    0.120    0.155    0.123    0.107    0.112    0.125    0.132    0.121    0.117    0.123    0.128    0.140    0.118    0.113    0.115    0.078    0.084    0.094    0.112    0.095    0.106    0.117    0.127    0.146    0.081    0.073    0.089    0.108    0.122    0.127    0.127    0.119    0.105    0.059    0.051    0.067    0.096    0.124    0.130    0.124    0.117    0.109    0.100    0.202    0.079    0.050    0.051    0.071    0.114    0.140    0.132    0.078    0.059    0.057    0.062    0.092    0.134    0.144    0.130    0.071    0.068    0.072    0.087    0.117    0.142    0.099    0.091    0.097    0.115    0.136    0.144    0.148    0.123    0.124    0.111    0.093    0.094    0.101    0.113    0.101    0.089    0.097    0.109    0.099    0.101    0.102    0.099    0.092    0.087    0.131    0.108    0.096    0.090    0.093    0.102    0.209    0.144    0.107    0.094    0.100    0.114    0.315    0.213    0.141    0.105    0.099    0.109    0.188    0.127    0.233    0.163    0.096    0.097    0.098    0.102    0.070    0.084    0.095    0.094    0.090    0.089    0.092    0.100    0.092    0.082    0.082    0.088    0.071    0.090    0.101    0.094    0.080    0.072    0.090    0.101    0.102    0.091    0.078    0.070    0.077    0.094    0.107    0.110    0.110    0.104    0.097    0.112    0.117    0.114    0.114    0.110    0.122    0.127    0.140    0.134 
