# Supplementary material for: Fiber architecture in the human ventromedial striatum and its relation with the bed nucleus of the stria terminalis
Source: PLoS One. 2025 May 7;20(5):e0323113. doi: 10.1371/journal.pone.0323113 (PMC12057886; doi:10.1371/journal.pone.0323113)
Supplement: S1 Data — (ZIP) [file pone.0323113.s001.zip › Sub_11_Seg_4_FA_values.txt]

   0.109    0.149    0.210    0.300    0.100    0.113    0.129    0.171    0.115    0.130    0.099    0.109    0.114    0.103    0.094    0.088    0.113    0.109    0.102    0.097    0.116    0.110    0.116    0.130    0.134    0.131    0.124    0.113    0.124    0.157    0.189    0.215    0.133    0.188    0.265    0.348    0.141    0.202    0.326    0.482    0.226    0.283    0.153    0.166    0.116    0.129    0.141    0.139    0.131    0.142    0.112    0.129    0.142    0.138    0.123    0.113    0.124    0.118    0.107    0.101    0.084    0.080    0.081    0.088    0.110    0.161    0.075    0.163    0.099    0.101    0.097    0.087    0.095    0.103    0.108    0.102    0.091    0.083    0.084    0.093    0.103    0.101    0.071    0.073    0.084    0.098    0.114    0.128    0.116    0.137    0.159    0.191    0.205    0.272    0.348    0.419    0.112    0.129    0.178    0.251    0.102    0.098    0.095    0.092    0.105    0.142    0.189    0.234    0.292    0.380    0.110    0.106    0.100    0.094    0.097    0.114    0.139    0.171    0.217    0.283    0.096    0.088    0.095    0.107    0.121    0.144    0.184    0.242    0.056    0.037    0.060    0.091    0.106    0.131    0.181    0.250    0.093    0.124    0.065    0.105    0.057    0.048    0.055    0.048    0.047    0.051    0.050    0.045    0.059    0.046    0.042    0.045    0.094    0.105    0.105    0.091    0.068    0.049    0.111    0.126    0.130    0.111    0.076    0.057    0.112    0.122    0.130    0.115    0.108    0.110    0.126    0.132    0.088    0.088    0.086    0.083    0.083    0.086    0.083    0.076    0.097    0.085    0.076    0.076    0.076    0.066    0.086    0.133    0.176    0.220    0.092    0.075    0.061    0.048    0.037    0.036    0.038    0.078    0.138    0.194    0.042    0.029    0.081    0.153    0.182    0.208    0.037    0.039    0.026    0.084    0.106    0.140    0.042    0.067    0.069    0.090    0.115    0.140    0.118    0.108    0.027    0.025    0.032    0.025    0.067    0.061    0.049    0.039    0.033    0.025    0.074    0.061    0.044    0.032    0.028    0.035    0.103    0.100    0.085    0.065    0.044    0.030    0.104    0.106    0.102    0.084    0.062    0.047    0.101    0.111    0.122    0.117    0.099    0.116    0.136    0.145    0.168    0.243    0.118    0.154    0.100    0.114    0.141    0.189    0.100    0.108    0.114    0.128    0.090    0.099    0.116    0.125    0.119    0.105    0.095    0.091    0.091    0.101    0.101    0.118    0.137    0.143    0.130    0.103    0.076    0.065    0.068    0.074    0.137    0.145    0.132    0.103    0.076    0.062    0.061    0.064    0.114    0.126    0.120    0.088    0.063    0.053    0.052    0.050    0.041    0.030    0.022    0.036    0.031    0.033    0.023    0.030    0.041    0.030    0.024    0.026    0.024    0.026    0.057    0.046    0.035    0.035    0.041    0.063    0.097    0.092    0.079    0.078    0.076    0.064    0.051    0.046    0.050    0.085    0.093    0.091    0.086    0.085    0.083    0.074    0.065    0.057    0.061    0.102    0.080    0.079    0.077    0.077 
