# Supplementary material for: Fiber architecture in the human ventromedial striatum and its relation with the bed nucleus of the stria terminalis
Source: PLoS One. 2025 May 7;20(5):e0323113. doi: 10.1371/journal.pone.0323113 (PMC12057886; doi:10.1371/journal.pone.0323113)
Supplement: S1 Data — (ZIP) [file pone.0323113.s001.zip › Sub_11_Seg_5_FA_values.txt]

   0.343    0.357    0.309    0.354    0.170    0.212    0.262    0.327    0.390    0.441    0.151    0.174    0.206    0.250    0.298    0.343    0.134    0.152    0.179    0.222    0.310    0.436    0.085    0.089    0.097    0.124    0.192    0.286    0.140    0.152    0.150    0.132    0.112    0.108    0.155    0.158    0.146    0.128    0.113    0.114    0.167    0.156    0.141    0.131    0.181    0.166    0.150    0.151    0.185    0.205    0.233    0.274    0.181    0.203    0.229    0.282    0.372    0.472    0.137    0.153    0.175    0.226    0.320    0.432    0.086    0.087    0.098    0.114    0.141    0.190    0.267    0.373    0.478    0.539    0.064    0.068    0.080    0.099    0.126    0.162    0.210    0.275    0.363    0.439    0.117    0.137    0.165    0.191    0.116    0.121    0.133    0.146    0.109    0.100    0.093    0.079    0.092    0.089    0.077    0.070    0.079    0.097    0.075    0.081    0.086    0.089    0.101    0.126    0.136    0.127    0.104    0.079    0.073    0.091    0.109    0.118    0.128    0.161    0.147    0.135    0.113    0.093    0.091    0.109    0.138    0.162    0.184    0.225    0.141    0.126    0.118    0.133    0.156    0.150    0.152    0.181    0.112    0.146    0.182    0.222    0.100    0.128    0.154    0.175    0.084    0.098    0.116    0.132    0.148    0.185    0.270    0.383    0.080    0.093    0.100    0.109    0.118    0.133    0.176    0.259    0.105    0.106    0.121    0.155    0.104    0.099    0.101    0.108    0.111    0.110    0.109    0.109    0.112    0.113    0.113    0.112    0.110    0.116    0.122    0.122    0.122    0.124    0.118    0.118    0.108    0.123    0.135    0.138    0.140    0.145    0.147    0.158    0.108    0.106    0.115    0.132    0.148    0.156    0.161    0.171    0.123    0.129    0.136    0.145    0.154    0.163    0.174    0.193    0.143    0.156    0.159    0.157    0.160    0.170    0.154    0.172    0.180    0.181    0.185    0.202    0.147    0.184    0.219    0.250    0.287    0.350    0.110    0.126    0.146    0.170    0.204    0.261    0.112    0.108    0.105    0.104    0.110    0.123    0.143    0.177    0.128    0.116    0.101    0.092    0.092    0.098    0.106    0.122    0.094    0.083    0.084    0.090    0.093    0.102    0.129    0.179    0.093    0.084    0.084    0.088    0.090    0.099    0.120    0.144    0.100    0.105    0.120    0.130    0.130    0.135    0.122    0.122    0.126    0.124    0.113    0.101    0.132    0.122    0.106    0.092    0.126    0.117    0.102    0.089    0.109    0.117    0.119    0.108    0.107    0.112    0.117    0.106    0.118    0.116    0.109    0.106    0.105    0.094    0.125    0.119    0.109    0.104    0.108    0.108    0.094    0.095    0.106    0.119    0.125    0.121    0.113    0.115    0.098    0.104    0.118    0.131    0.135    0.134    0.133    0.147    0.110    0.125    0.144    0.153    0.150    0.150    0.137    0.154    0.167    0.164    0.157    0.170    0.176    0.169    0.178    0.178    0.091    0.113    0.124    0.147    0.203    0.284    0.101    0.114    0.122    0.135    0.168    0.225    0.099    0.105    0.114    0.125    0.139    0.163    0.195    0.235    0.102    0.103    0.113    0.124    0.125    0.125    0.134    0.167    0.116    0.118    0.129    0.135    0.128    0.116    0.109    0.123    0.131    0.136    0.145    0.145    0.133    0.116    0.102    0.102    0.150    0.143    0.129    0.115    0.102    0.096    0.140    0.130    0.119    0.106    0.096    0.094    0.098    0.091    0.083    0.081    0.113    0.104    0.092    0.082    0.077    0.086    0.102    0.113    0.113    0.110    0.097    0.101    0.109    0.113    0.114    0.109    0.099    0.113    0.113    0.104    0.098    0.103    0.111    0.107    0.106    0.124    0.123    0.111    0.104    0.111    0.126    0.147    0.131    0.135    0.144    0.162    0.146    0.163    0.184    0.216 
