# Supplementary material for: Fiber architecture in the human ventromedial striatum and its relation with the bed nucleus of the stria terminalis
Source: PLoS One. 2025 May 7;20(5):e0323113. doi: 10.1371/journal.pone.0323113 (PMC12057886; doi:10.1371/journal.pone.0323113)
Supplement: S1 Data — (ZIP) [file pone.0323113.s001.zip › Sub_11_Seg_6_FA_values.txt]

   0.274    0.295    0.248    0.272    0.163    0.194    0.224    0.247    0.268    0.299    0.333    0.349    0.139    0.160    0.182    0.204    0.232    0.267    0.308    0.337    0.165    0.208    0.268    0.318    0.120    0.157    0.212    0.265    0.150    0.162    0.164    0.178    0.119    0.121    0.143    0.164    0.180    0.189    0.191    0.186    0.132    0.137    0.157    0.174    0.183    0.191    0.200    0.212    0.142    0.142    0.151    0.161    0.171    0.188    0.159    0.154    0.151    0.155    0.169    0.197    0.129    0.126    0.129    0.152    0.198    0.257    0.128    0.124    0.122    0.126    0.143    0.181    0.112    0.112    0.109    0.110    0.123    0.145    0.175    0.212    0.103    0.105    0.108    0.116    0.128    0.137    0.152    0.182    0.132    0.134    0.137    0.155    0.120    0.119    0.116    0.121    0.139    0.149    0.155    0.159    0.158    0.152    0.142    0.141    0.147    0.154    0.158    0.159    0.142    0.147    0.143    0.142    0.147    0.151    0.156    0.159    0.131    0.142    0.144    0.147    0.150    0.154    0.163    0.170    0.130    0.141    0.143    0.144    0.149    0.159    0.136    0.145    0.150    0.154    0.159    0.166    0.162    0.185    0.142    0.156    0.132    0.142    0.150    0.156    0.122    0.125    0.124    0.122    0.087    0.085    0.103    0.137    0.084    0.084    0.089    0.103    0.104    0.095    0.111    0.092    0.127    0.116    0.119    0.118    0.131    0.114    0.100    0.099    0.108    0.125    0.122    0.097    0.087    0.092    0.107    0.129    0.130    0.132    0.113    0.096    0.095    0.105    0.118    0.135    0.156    0.179    0.120    0.125    0.116    0.106    0.108    0.120    0.134    0.148    0.167    0.202    0.120    0.131    0.128    0.124    0.126    0.137    0.118    0.133    0.135    0.137    0.144    0.157    0.081    0.094    0.118    0.123    0.110    0.107    0.128    0.167    0.085    0.096    0.123    0.133    0.120    0.108    0.115    0.145    0.118    0.126    0.112    0.095    0.089    0.106    0.155    0.218    0.112    0.118    0.108    0.095    0.086    0.087    0.116    0.164    0.092    0.085    0.090    0.114    0.106    0.097    0.090    0.096    0.120    0.113    0.107    0.105    0.121    0.119    0.118    0.123    0.140    0.127    0.124    0.130    0.140    0.154    0.169    0.177    0.137    0.127    0.123    0.131    0.152    0.176    0.188    0.185    0.129    0.141    0.151    0.151    0.140    0.125    0.113    0.116    0.141    0.171    0.186    0.190    0.152    0.150    0.156    0.156    0.144    0.124    0.104    0.100    0.117    0.147    0.182    0.219    0.103    0.085    0.093    0.109    0.122    0.138    0.166    0.204    0.089    0.070    0.076    0.089    0.097    0.100    0.108    0.126    0.099    0.083    0.079    0.086    0.087    0.077    0.069    0.073    0.091    0.115    0.104    0.100    0.099    0.105    0.101    0.085    0.067    0.063    0.083    0.105    0.121    0.124    0.117    0.099    0.076    0.070    0.120    0.120    0.110    0.093    0.079    0.083    0.089    0.093    0.108    0.107    0.073    0.083    0.071    0.083    0.093    0.082    0.078    0.089    0.110    0.126    0.104    0.098    0.099    0.109    0.121    0.133    0.121    0.115    0.112    0.111    0.111    0.113    0.120    0.128    0.133    0.141    0.158    0.182    0.122    0.116    0.112    0.111    0.113    0.116    0.123    0.125    0.127    0.137    0.157    0.191    0.116    0.111    0.111    0.113    0.114    0.114    0.111    0.107    0.103    0.100    0.107    0.116    0.119    0.114    0.107    0.104 
