# Supplementary material for: Fiber architecture in the human ventromedial striatum and its relation with the bed nucleus of the stria terminalis
Source: PLoS One. 2025 May 7;20(5):e0323113. doi: 10.1371/journal.pone.0323113 (PMC12057886; doi:10.1371/journal.pone.0323113)
Supplement: S1 Data — (ZIP) [file pone.0323113.s001.zip › Sub_12_Seg_2_FA_values.txt]

   0.118    0.123    0.120    0.127    0.118    0.113    0.113    0.117    0.123    0.129    0.123    0.111    0.106    0.106    0.112    0.119    0.102    0.106    0.108    0.108    0.109    0.112    0.100    0.109    0.113    0.107    0.103    0.106    0.108    0.109    0.119    0.120    0.135    0.127    0.139    0.158    0.148    0.159    0.158    0.162    0.138    0.145    0.158    0.157    0.143    0.134    0.138    0.138    0.119    0.134    0.140    0.133    0.121    0.115    0.111    0.104    0.112    0.121    0.119    0.111    0.107    0.111    0.129    0.127    0.117    0.108    0.111    0.119    0.072    0.081    0.073    0.092    0.057    0.064    0.079    0.100    0.115    0.117    0.050    0.068    0.093    0.102    0.099    0.095    0.067    0.087    0.110    0.109    0.086    0.073    0.074    0.073    0.078    0.093    0.108    0.105    0.083    0.070    0.070    0.071    0.090    0.086    0.081    0.081    0.092    0.115    0.091    0.099    0.099    0.096    0.100    0.101    0.114    0.106    0.111    0.098    0.065    0.095    0.112    0.112    0.075    0.103    0.129    0.143    0.072    0.083    0.093    0.104    0.118    0.130    0.131    0.122    0.101    0.108    0.104    0.097    0.100    0.108    0.107    0.101    0.095    0.118    0.124    0.115    0.102    0.094    0.098    0.108    0.118    0.141    0.135    0.113    0.098    0.099    0.112    0.125    0.130    0.107    0.111    0.105    0.107    0.108    0.121    0.116    0.106    0.112    0.116    0.109    0.095    0.085    0.078    0.102    0.113    0.104    0.091    0.085    0.054    0.082    0.099    0.096    0.088    0.082    0.073    0.057    0.048    0.069    0.091    0.098    0.088    0.074    0.062    0.050    0.090    0.093    0.082    0.067    0.084    0.081    0.073    0.068    0.069    0.071    0.068    0.070    0.063    0.078    0.060    0.076    0.035    0.048    0.072    0.084    0.087    0.095    0.041    0.068    0.092    0.093    0.085    0.085    0.025    0.043    0.065    0.086    0.093    0.090    0.085    0.081    0.044    0.066    0.082    0.083    0.084    0.087    0.086    0.082    0.064    0.075    0.074    0.072    0.084    0.094    0.076    0.073    0.064    0.074    0.096    0.110    0.108    0.081    0.067    0.069    0.086    0.067    0.046    0.045    0.060    0.065    0.069    0.066    0.052    0.042    0.045    0.055    0.060    0.052    0.057    0.062    0.063    0.061    0.053    0.045    0.051    0.056    0.062    0.067    0.069    0.062    0.060    0.051    0.050    0.053    0.060    0.063    0.050    0.057    0.055    0.059    0.071    0.080    0.053    0.055    0.055    0.059    0.063    0.065    0.065    0.067    0.064    0.062    0.062    0.062    0.053    0.045    0.071    0.077    0.081    0.080    0.076    0.069    0.053    0.043    0.092    0.095    0.092    0.085    0.095    0.099    0.102    0.100    0.100    0.097    0.103    0.089    0.087    0.077    0.072    0.072    0.074    0.076    0.084    0.080    0.074    0.072    0.075    0.083    0.077    0.078    0.073    0.072    0.082    0.095    0.104    0.105    0.075    0.075    0.073    0.077    0.094    0.112    0.117    0.110    0.077    0.085    0.097    0.108    0.106    0.095    0.084    0.085    0.085    0.084    0.079    0.076    0.065    0.063    0.038    0.042    0.030    0.042    0.041    0.036    0.048    0.057    0.054    0.046    0.107    0.051    0.048    0.050    0.060    0.068    0.062    0.053    0.053    0.062    0.048    0.044    0.054    0.063    0.074    0.079    0.072    0.062    0.058    0.064    0.035    0.043    0.054    0.070    0.086    0.090    0.082    0.070    0.045    0.050    0.057    0.072    0.088    0.094    0.089    0.081    0.051    0.058    0.063    0.066    0.054    0.063    0.060    0.054 
