# Supplementary material for: Fiber architecture in the human ventromedial striatum and its relation with the bed nucleus of the stria terminalis
Source: PLoS One. 2025 May 7;20(5):e0323113. doi: 10.1371/journal.pone.0323113 (PMC12057886; doi:10.1371/journal.pone.0323113)
Supplement: S1 Data — (ZIP) [file pone.0323113.s001.zip › Sub_12_Seg_3_FA_values.txt]

   0.088    0.103    0.111    0.125    0.114    0.129    0.136    0.131    0.101    0.114    0.124    0.123    0.093    0.101    0.108    0.108    0.105    0.099    0.103    0.097    0.096    0.094    0.092    0.091    0.101    0.095    0.095    0.095    0.096    0.105    0.127    0.117    0.117    0.113    0.106    0.109    0.105    0.100    0.112    0.122    0.111    0.117    0.139    0.155    0.153    0.141    0.118    0.134    0.157    0.169    0.161    0.143    0.120    0.121    0.130    0.142    0.154    0.158    0.120    0.128    0.132    0.134    0.134    0.133    0.120    0.118    0.109    0.101    0.084    0.111    0.111    0.132    0.118    0.145    0.149    0.118    0.107    0.139    0.152    0.128    0.091    0.118    0.140    0.136    0.120    0.106    0.084    0.101    0.116    0.121    0.122    0.118    0.091    0.091    0.107    0.118    0.108    0.086    0.084    0.079    0.085    0.093    0.089    0.078    0.067    0.058    0.062    0.052    0.079    0.096    0.126    0.141    0.107    0.111    0.119    0.120    0.105    0.095    0.109    0.132    0.133    0.115    0.100    0.090    0.099    0.112    0.131    0.143    0.133    0.106    0.079    0.070    0.107    0.126    0.132    0.125    0.111    0.123    0.115    0.095    0.097    0.106    0.103    0.086    0.089    0.105    0.118    0.113    0.086    0.102    0.123    0.135    0.102    0.062    0.084    0.098    0.117    0.130    0.115    0.084    0.096    0.104    0.109    0.110    0.070    0.078    0.094    0.115    0.079    0.095    0.071    0.068    0.058    0.057    0.069    0.072    0.077    0.076    0.080    0.086    0.084    0.073    0.074    0.078    0.085    0.095    0.092    0.079    0.069    0.078    0.067    0.080    0.054    0.065    0.112    0.107    0.094    0.120    0.143    0.150    0.079    0.100    0.118    0.125    0.069    0.080    0.086    0.092    0.103    0.113    0.118    0.059    0.060    0.072    0.096    0.125    0.054    0.066    0.089    0.114    0.067    0.064    0.076    0.087    0.085    0.084    0.082    0.084    0.084    0.089    0.090    0.092    0.068    0.075    0.082    0.089    0.094    0.099    0.071    0.076    0.084    0.094    0.101    0.106    0.073    0.082    0.094    0.105    0.072    0.087    0.103    0.110    0.120    0.126    0.129    0.115    0.104    0.110    0.117    0.115    0.107    0.110    0.095    0.077    0.097    0.098    0.087    0.072    0.077    0.079    0.077    0.071    0.067    0.070    0.049    0.061    0.073    0.082    0.074    0.067    0.073    0.088    0.069    0.082    0.071    0.042    0.043    0.042    0.035    0.043    0.035    0.043    0.041    0.045    0.054    0.061    0.054    0.052    0.056    0.061    0.061    0.068    0.058    0.067 
