# Supplementary material for: Fiber architecture in the human ventromedial striatum and its relation with the bed nucleus of the stria terminalis
Source: PLoS One. 2025 May 7;20(5):e0323113. doi: 10.1371/journal.pone.0323113 (PMC12057886; doi:10.1371/journal.pone.0323113)
Supplement: S1 Data — (ZIP) [file pone.0323113.s001.zip › Sub_12_Seg_4_FA_values.txt]

   0.166    0.187    0.123    0.131    0.100    0.103    0.114    0.137    0.176    0.215    0.094    0.097    0.101    0.095    0.091    0.099    0.095    0.074    0.042    0.042    0.073    0.105    0.079    0.061    0.035    0.037    0.079    0.123    0.051    0.041    0.067    0.123    0.064    0.056    0.044    0.074    0.073    0.055    0.041    0.075    0.106    0.129    0.080    0.075    0.091    0.133    0.145    0.152    0.124    0.104    0.093    0.085    0.081    0.095    0.132    0.168    0.099    0.105    0.115    0.119    0.121    0.136    0.159    0.182    0.145    0.181    0.217    0.247    0.189    0.253    0.337    0.408    0.268    0.359    0.378    0.474    0.152    0.142    0.133    0.143    0.143    0.093    0.039    0.043    0.096    0.052    0.035    0.061    0.083    0.107    0.130    0.151    0.064    0.061    0.065    0.081    0.099    0.120    0.140    0.154    0.082    0.088    0.104    0.126    0.145    0.153    0.080    0.080    0.093    0.114    0.131    0.146    0.106    0.114    0.101    0.084    0.141    0.147    0.160    0.169    0.023    0.057    0.049    0.085    0.055    0.045    0.025    0.059    0.092    0.119    0.057    0.053    0.077    0.116    0.135    0.155    0.116    0.118    0.113    0.089    0.068    0.073    0.100    0.112    0.120    0.110    0.094    0.091    0.103    0.120    0.118    0.168    0.186    0.274    0.297    0.400    0.128    0.192    0.271    0.358    0.104    0.139    0.174    0.221    0.045    0.057    0.081    0.101    0.114    0.131    0.170    0.238    0.043    0.047    0.059    0.073    0.086    0.099    0.113    0.130    0.047    0.059    0.074    0.087    0.091    0.086    0.087    0.097    0.058    0.061    0.066    0.066    0.063    0.066    0.074    0.082    0.097    0.085    0.065    0.055    0.095    0.097    0.080    0.059    0.067    0.079    0.089    0.092    0.085    0.081    0.085    0.090    0.087    0.082    0.088    0.122    0.102    0.100    0.097    0.095    0.091    0.092    0.099    0.099    0.099    0.103    0.116    0.141    0.087    0.089    0.101    0.125    0.089    0.098    0.128    0.161    0.082    0.105    0.077    0.089    0.062    0.069    0.081    0.090    0.092    0.093    0.060    0.074    0.083    0.085    0.083    0.086    0.061    0.073    0.079    0.074    0.071    0.078    0.088    0.096    0.064    0.072    0.073    0.065    0.058    0.066    0.080    0.091    0.046    0.047    0.060    0.076    0.038    0.032    0.040    0.054    0.098    0.092    0.086    0.077    0.074    0.076    0.094    0.093    0.090    0.090    0.093    0.093    0.061    0.072    0.084    0.087    0.080    0.082    0.090    0.094    0.057    0.069    0.083    0.084    0.075    0.079    0.101    0.142    0.068    0.072    0.079    0.083    0.085    0.111    0.074    0.072    0.073    0.088    0.123    0.194    0.088    0.126    0.142    0.219    0.070    0.071    0.056    0.059    0.059    0.044    0.035    0.040    0.062    0.089    0.101    0.094    0.065    0.052    0.042    0.037    0.044    0.063    0.078    0.084    0.078    0.074    0.072    0.061    0.043    0.040    0.055    0.081    0.116    0.137    0.078    0.079    0.078    0.070    0.063    0.068    0.076    0.089    0.120    0.157    0.070    0.081    0.090    0.094    0.064    0.076    0.090    0.093    0.066    0.083    0.101    0.105    0.080    0.093    0.114    0.126    0.069    0.078    0.083    0.081    0.076    0.077    0.087    0.097    0.095    0.082    0.071    0.076    0.076    0.071    0.061    0.054    0.051    0.054    0.059    0.069    0.077    0.079    0.074    0.062    0.051    0.044    0.095    0.095    0.086    0.067    0.051    0.041    0.102    0.086    0.106    0.107 
