# Supplementary material for: Fiber architecture in the human ventromedial striatum and its relation with the bed nucleus of the stria terminalis
Source: PLoS One. 2025 May 7;20(5):e0323113. doi: 10.1371/journal.pone.0323113 (PMC12057886; doi:10.1371/journal.pone.0323113)
Supplement: S1 Data — (ZIP) [file pone.0323113.s001.zip › Sub_12_Seg_5_FA_values.txt]

   0.121    0.121    0.130    0.141    0.128    0.130    0.133    0.138    0.131    0.134    0.141    0.152    0.123    0.124    0.125    0.125    0.112    0.106    0.108    0.103    0.109    0.098    0.095    0.114    0.118    0.110    0.112    0.141    0.127    0.120    0.126    0.132    0.130    0.127    0.142    0.194    0.133    0.130    0.135    0.141    0.143    0.150    0.188    0.271    0.130    0.144    0.161    0.191    0.119    0.150    0.194    0.255    0.107    0.118    0.143    0.184    0.095    0.100    0.108    0.130    0.099    0.103    0.096    0.103    0.129    0.178    0.115    0.119    0.103    0.092    0.099    0.124    0.109    0.095    0.090    0.101    0.121    0.160    0.215    0.270    0.094    0.091    0.094    0.107    0.118    0.129    0.156    0.194    0.083    0.114    0.139    0.149    0.080    0.115    0.152    0.163    0.113    0.108    0.098    0.096    0.127    0.120    0.109    0.104    0.099    0.113    0.133    0.139    0.131    0.125    0.130    0.145    0.117    0.136    0.149    0.146    0.135    0.139    0.167    0.217    0.091    0.110    0.137    0.152    0.154    0.149    0.146    0.170    0.087    0.117    0.142    0.155    0.159    0.165    0.183    0.231    0.138    0.152    0.174    0.208    0.134    0.157    0.200    0.264    0.097    0.110    0.126    0.148    0.101    0.110    0.114    0.120    0.110    0.109    0.104    0.100    0.108    0.124    0.148    0.192    0.113    0.107    0.096    0.089    0.090    0.092    0.098    0.124    0.078    0.070    0.066    0.084    0.076    0.060    0.048    0.068    0.087    0.098    0.084    0.094    0.093    0.087    0.088    0.091    0.112    0.110    0.106    0.098    0.064    0.079    0.105    0.122    0.132    0.136    0.129    0.121    0.130    0.163    0.068    0.079    0.104    0.125    0.141    0.148    0.148    0.160    0.197    0.245    0.070    0.073    0.095    0.119    0.136    0.144    0.068    0.064    0.082    0.104    0.123    0.139    0.079    0.096    0.111    0.123    0.067    0.083    0.102    0.131    0.090    0.092    0.093    0.102    0.112    0.106    0.102    0.099    0.094    0.094    0.099    0.107    0.123    0.104    0.094    0.091    0.096    0.103    0.104    0.095    0.086    0.105    0.111    0.099    0.081    0.073    0.063    0.085    0.094    0.087    0.075    0.069    0.059    0.059    0.043    0.048    0.070    0.059    0.062    0.066    0.089    0.074    0.069    0.070    0.094    0.091    0.083    0.077    0.074    0.073    0.078    0.082    0.074    0.070    0.074    0.088    0.099    0.100    0.102    0.112    0.061    0.061    0.080    0.110    0.137    0.153    0.064    0.068    0.092    0.130    0.172    0.214    0.074    0.078    0.101    0.140    0.087    0.093    0.110    0.154    0.126    0.137    0.104    0.116    0.100    0.097    0.095    0.103    0.118    0.122    0.118    0.123    0.093    0.091    0.083    0.086    0.097    0.098    0.093    0.097    0.075    0.078    0.075    0.073    0.076    0.076    0.072    0.078    0.088    0.088    0.068    0.072    0.073    0.071    0.071    0.070    0.065    0.070    0.080    0.078    0.078    0.080    0.078    0.076    0.077    0.074    0.089    0.094    0.092    0.082    0.069    0.060    0.098    0.081    0.099    0.084    0.065    0.070    0.081    0.088    0.078    0.089    0.092    0.092    0.093    0.100    0.109    0.110    0.069    0.084    0.091    0.092    0.088    0.090    0.098    0.102    0.055    0.056    0.071    0.083    0.086    0.081    0.073    0.072    0.077    0.087    0.061    0.064    0.072    0.078    0.076    0.069    0.063    0.063    0.076    0.098    0.062    0.061    0.065    0.071    0.072    0.070    0.068    0.078    0.065    0.062    0.069    0.079    0.085    0.089    0.100    0.132    0.092    0.105    0.119    0.141    0.118    0.139    0.168    0.212 
