# Supplementary material for: Fiber architecture in the human ventromedial striatum and its relation with the bed nucleus of the stria terminalis
Source: PLoS One. 2025 May 7;20(5):e0323113. doi: 10.1371/journal.pone.0323113 (PMC12057886; doi:10.1371/journal.pone.0323113)
Supplement: S1 Data — (ZIP) [file pone.0323113.s001.zip › Sub_12_Seg_6_FA_values.txt]

   0.116    0.119    0.132    0.128    0.124    0.120    0.116    0.118    0.118    0.109    0.096    0.093    0.091    0.090    0.096    0.105    0.093    0.098    0.106    0.111    0.146    0.130    0.122    0.123    0.124    0.110    0.101    0.102    0.113    0.108    0.107    0.110    0.108    0.097    0.087    0.093    0.095    0.087    0.082    0.087    0.089    0.086    0.089    0.115    0.100    0.100    0.100    0.091    0.077    0.071    0.098    0.109    0.112    0.102    0.086    0.075    0.140    0.148    0.143    0.149    0.147    0.135    0.119    0.121    0.092    0.093    0.109    0.128    0.101    0.091    0.092    0.095    0.091    0.080    0.082    0.097    0.102    0.081    0.074    0.084    0.110    0.092    0.076    0.076    0.096    0.120    0.085    0.084    0.087    0.091    0.100    0.117    0.108    0.107    0.092    0.077    0.076    0.083    0.094    0.099    0.102    0.117    0.096    0.084    0.076    0.079    0.088    0.093    0.097    0.102    0.112    0.140    0.081    0.073    0.081    0.099    0.110    0.108    0.088    0.090    0.103    0.117    0.121    0.124    0.200    0.193    0.134    0.116    0.155    0.129    0.092    0.070    0.066    0.076    0.116    0.109    0.089    0.068    0.058    0.060    0.067    0.058    0.071    0.095    0.120    0.149    0.079    0.054    0.065    0.089    0.108    0.125    0.061    0.081    0.075    0.087    0.085    0.092    0.092    0.083    0.087    0.092    0.094    0.084    0.076    0.087    0.094    0.100    0.099    0.088    0.075    0.071    0.110    0.114    0.112    0.107    0.103    0.100    0.101    0.105    0.197    0.188    0.187    0.181    0.156    0.125    0.116    0.126    0.256    0.270    0.276    0.257    0.211    0.168    0.157    0.172    0.161    0.135    0.093    0.056    0.048    0.066    0.149    0.141    0.116    0.079    0.057    0.060    0.140    0.148    0.145    0.118    0.079    0.064    0.059    0.054    0.076    0.113    0.116    0.139    0.155    0.148    0.105    0.071    0.058    0.045    0.056    0.090    0.116    0.079    0.066    0.062    0.113    0.094    0.086    0.086    0.110    0.109    0.102    0.081    0.107    0.102    0.096    0.080    0.070    0.083    0.095    0.094    0.088    0.083    0.082    0.080    0.070    0.074    0.075    0.074    0.076    0.075    0.076    0.081    0.071    0.068    0.075    0.090    0.096    0.088    0.081    0.086    0.101    0.120    0.081    0.071    0.090    0.114    0.120    0.113    0.110    0.123    0.158    0.209    0.121    0.091    0.104    0.130    0.149    0.166    0.182    0.141    0.143    0.171    0.208    0.255    0.143    0.136    0.119    0.092    0.072    0.072    0.082    0.090    0.104    0.140    0.130    0.135    0.131    0.106    0.074    0.061    0.064    0.071    0.094    0.129    0.082    0.065    0.064    0.070    0.088    0.110    0.091    0.073    0.078    0.086    0.091    0.097    0.084    0.096    0.077    0.087    0.064    0.062    0.064    0.066    0.067    0.072    0.079    0.075    0.023    0.037    0.055    0.067    0.073    0.083    0.090    0.082    0.074    0.080    0.053    0.066    0.081    0.093    0.097    0.094    0.090    0.086    0.088    0.100    0.113    0.122    0.139    0.154    0.148    0.124    0.106    0.105    0.110    0.121    0.188    0.195    0.214    0.226    0.211    0.178    0.154    0.151    0.155    0.165 
