# Supplementary material for: Fiber architecture in the human ventromedial striatum and its relation with the bed nucleus of the stria terminalis
Source: PLoS One. 2025 May 7;20(5):e0323113. doi: 10.1371/journal.pone.0323113 (PMC12057886; doi:10.1371/journal.pone.0323113)
Supplement: S1 Data — (ZIP) [file pone.0323113.s001.zip › Sub_12_Seg_FA_values.txt]

   0.113    0.113    0.106    0.100    0.121    0.119    0.107    0.091    0.123    0.132    0.130    0.118    0.097    0.073    0.066    0.063    0.113    0.128    0.129    0.114    0.088    0.062    0.058    0.064    0.056    0.046    0.039    0.037    0.077    0.078    0.118    0.199    0.073    0.064    0.068    0.052    0.035    0.019    0.028    0.050    0.081    0.075    0.084    0.075    0.054    0.036    0.025    0.048    0.166    0.147    0.112    0.090    0.094    0.089    0.175    0.171    0.138    0.102    0.093    0.090    0.133    0.127    0.089    0.071    0.099    0.090    0.072    0.061    0.068    0.078    0.094    0.093    0.081    0.067    0.067    0.074    0.085    0.065    0.048    0.042    0.041    0.067    0.078    0.061    0.053    0.067    0.098    0.129    0.046    0.040    0.036    0.036    0.031    0.011    0.016    0.016    0.051    0.051    0.049    0.048    0.047    0.026    0.013    0.025    0.104    0.087    0.071    0.066    0.060    0.057    0.142    0.125    0.106    0.093    0.081    0.069    0.058    0.053    0.049    0.046    0.070    0.073    0.071    0.065    0.081    0.091    0.094    0.089    0.077    0.069    0.065    0.061    0.079    0.089    0.097    0.095    0.082    0.069    0.064    0.066    0.073    0.081    0.087    0.086    0.074    0.064    0.069    0.073    0.074    0.071    0.064    0.059    0.065    0.062    0.060    0.060    0.059    0.056    0.079    0.081    0.082    0.086    0.085    0.073    0.091    0.095    0.090    0.082    0.077    0.077    0.083    0.093    0.088    0.097    0.099    0.087    0.072    0.063    0.066    0.080    0.100    0.090    0.073    0.064    0.093    0.094    0.086    0.081    0.053    0.052    0.061    0.060    0.043    0.050    0.059    0.066    0.070    0.072    0.067    0.056    0.031    0.038    0.052    0.068    0.072    0.066    0.058    0.048    0.043    0.062    0.067    0.061    0.055    0.047    0.033    0.023    0.035    0.046    0.050    0.051    0.051    0.044    0.020    0.009    0.024    0.017    0.016    0.014    0.043    0.037    0.032    0.033    0.049    0.051    0.053    0.060    0.065    0.064    0.057    0.055    0.058    0.058    0.063    0.069    0.076    0.088    0.095    0.092    0.082    0.077    0.075    0.067    0.090    0.104    0.112    0.107    0.072    0.083    0.089    0.091    0.048    0.055    0.048    0.054    0.092    0.088    0.081    0.081    0.065    0.069    0.070    0.070    0.075    0.081    0.077    0.068    0.054    0.063    0.059    0.059    0.070    0.085    0.076    0.061    0.033    0.043    0.040    0.040    0.049    0.066    0.060    0.046    0.049    0.057    0.021    0.017    0.014    0.014    0.017    0.024    0.033    0.040    0.043    0.045    0.045    0.043    0.037    0.029    0.034    0.030    0.031    0.029    0.026    0.042    0.062    0.057    0.030    0.022    0.015    0.011    0.023    0.049    0.070    0.070    0.065    0.063    0.025    0.022    0.021    0.020    0.031    0.051    0.064    0.064    0.065    0.073    0.035    0.036    0.043    0.057    0.063    0.062    0.046    0.052    0.060    0.072    0.080    0.081 
