# Supplementary material for: Fiber architecture in the human ventromedial striatum and its relation with the bed nucleus of the stria terminalis
Source: PLoS One. 2025 May 7;20(5):e0323113. doi: 10.1371/journal.pone.0323113 (PMC12057886; doi:10.1371/journal.pone.0323113)
Supplement: S1 Data — (ZIP) [file pone.0323113.s001.zip › Sub_13_Seg_1_FA_values.txt]

   0.097    0.104    0.094    0.088    0.099    0.082    0.068    0.064    0.067    0.069    0.096    0.084    0.073    0.070    0.071    0.071    0.057    0.056    0.033    0.038    0.029    0.023    0.042    0.033    0.062    0.062    0.059    0.059    0.062    0.063    0.060    0.052    0.060    0.061    0.060    0.064    0.070    0.071    0.066    0.063    0.063    0.059    0.059    0.066    0.073    0.070    0.066    0.061    0.062    0.068    0.072    0.069    0.069    0.070    0.078    0.082    0.068    0.071    0.077    0.079    0.059    0.057    0.050    0.037    0.033    0.024    0.023    0.020    0.021    0.012    0.018    0.035    0.031    0.023    0.036    0.044    0.026    0.030    0.023    0.026    0.043    0.040    0.031    0.027    0.020    0.014    0.044    0.055    0.058    0.049    0.044    0.041    0.038    0.035    0.027    0.023    0.053    0.066    0.074    0.069    0.057    0.051    0.052    0.052    0.061    0.072    0.078    0.077    0.069    0.060    0.054    0.053    0.077    0.078    0.078    0.074    0.068    0.072    0.080    0.088    0.100    0.090    0.076    0.071    0.073    0.074    0.082    0.077    0.068    0.070    0.081    0.080    0.067    0.057    0.044    0.041    0.041    0.017    0.026    0.025    0.050    0.046    0.051    0.057    0.054    0.046    0.040    0.040    0.055    0.054    0.057    0.061    0.063    0.063    0.059    0.050    0.064    0.064    0.063    0.062    0.066    0.072    0.075    0.065    0.048    0.047    0.093    0.093    0.084    0.070    0.066    0.074    0.080    0.078    0.072    0.068    0.100    0.080    0.075    0.080    0.099    0.084    0.083    0.088    0.093    0.083    0.104    0.101    0.091    0.099    0.102    0.101    0.098    0.092    0.088    0.089    0.070    0.076    0.080    0.080    0.080    0.082    0.085    0.079    0.034    0.056    0.058    0.052    0.057    0.061    0.054    0.035    0.039    0.053    0.063    0.061    0.059    0.059    0.056    0.043    0.038    0.040    0.045    0.055    0.062    0.068    0.071    0.070    0.067    0.058    0.037    0.038    0.041    0.047    0.056    0.068    0.078    0.080    0.076    0.066    0.035    0.040    0.050    0.062    0.072    0.076    0.045    0.043    0.046    0.058    0.066    0.062    0.057    0.054    0.068    0.066    0.069    0.078    0.087    0.093    0.069    0.074    0.079    0.081    0.072    0.078    0.082    0.080    0.079    0.088    0.078    0.089    0.094    0.090    0.087    0.090    0.075    0.082    0.089    0.090    0.088    0.088    0.088    0.089    0.084    0.076    0.059    0.057    0.063    0.070    0.075    0.078    0.083    0.095    0.095    0.082    0.022    0.041    0.064    0.070    0.065    0.052    0.044    0.044    0.050    0.061    0.070    0.077    0.024    0.060    0.077    0.075    0.068    0.059    0.056    0.057    0.058    0.057    0.057    0.059    0.091    0.084    0.074    0.063    0.057    0.055    0.048    0.039    0.040    0.047    0.092    0.091    0.083    0.072    0.060    0.051    0.040    0.030    0.032    0.043    0.079    0.077    0.067    0.055    0.071    0.077    0.076    0.075 
