# Supplementary material for: Fiber architecture in the human ventromedial striatum and its relation with the bed nucleus of the stria terminalis
Source: PLoS One. 2025 May 7;20(5):e0323113. doi: 10.1371/journal.pone.0323113 (PMC12057886; doi:10.1371/journal.pone.0323113)
Supplement: S1 Data — (ZIP) [file pone.0323113.s001.zip › Sub_13_Seg_2_FA_values.txt]

   0.163    0.156    0.140    0.126    0.124    0.128    0.157    0.150    0.143    0.139    0.140    0.139    0.145    0.142    0.135    0.132    0.137    0.142    0.141    0.138    0.132    0.117    0.117    0.107    0.108    0.117    0.132    0.139    0.132    0.123    0.117    0.109    0.126    0.135    0.128    0.116    0.106    0.100    0.106    0.128    0.135    0.126    0.115    0.105    0.119    0.111    0.096    0.100    0.089    0.087    0.079    0.069    0.097    0.090    0.083    0.075    0.112    0.108    0.101    0.098    0.094    0.082    0.065    0.058    0.118    0.114    0.108    0.107    0.109    0.098    0.081    0.073    0.135    0.131    0.123    0.120    0.120    0.116    0.149    0.144    0.134    0.126    0.121    0.122    0.149    0.137    0.135    0.121    0.099    0.099    0.105    0.107    0.105    0.102    0.103    0.103    0.125    0.119    0.121    0.119    0.110    0.103    0.099    0.095    0.117    0.122    0.127    0.120    0.104    0.096    0.096    0.097    0.099    0.109    0.108    0.099    0.093    0.094    0.097    0.098    0.095    0.091    0.081    0.087    0.092    0.098    0.111    0.119    0.116    0.106    0.094    0.082    0.119    0.128    0.125    0.111    0.091    0.077    0.098    0.099    0.099    0.093    0.080    0.071    0.065    0.055    0.043    0.042    0.071    0.062    0.053    0.052    0.092    0.090    0.083    0.069    0.056    0.056    0.065    0.072    0.105    0.113    0.099    0.069    0.045    0.048    0.059    0.065    0.061    0.084    0.111    0.119    0.095    0.061    0.037    0.039    0.051    0.059    0.070    0.089    0.106    0.104    0.085    0.065    0.054    0.052    0.060    0.070    0.098    0.097    0.090    0.087    0.097    0.092    0.094    0.105    0.097    0.085    0.097    0.082    0.118    0.109    0.105    0.105    0.104    0.104    0.110    0.092    0.083    0.084    0.092    0.102    0.126    0.113    0.096    0.080    0.068    0.068    0.081    0.099    0.115    0.116    0.158    0.115    0.085    0.072    0.071    0.074    0.081    0.095    0.111    0.116    0.080    0.064    0.073    0.080    0.083    0.090    0.100    0.107    0.104    0.094    0.093    0.059    0.064    0.075    0.082    0.086    0.092    0.101    0.104    0.094    0.065    0.073    0.080    0.084    0.088    0.097    0.080    0.076    0.079    0.074    0.072    0.078    0.043    0.054    0.045    0.055    0.040    0.045    0.054    0.062    0.060    0.066    0.075    0.087    0.048    0.058    0.075    0.096    0.114    0.125    0.125    0.117    0.061    0.064    0.080    0.110    0.127    0.129    0.124    0.114    0.062    0.076    0.083    0.080    0.083    0.092    0.097    0.099    0.099    0.096    0.069    0.089    0.102    0.094    0.080    0.074    0.078    0.082    0.083    0.084    0.084    0.105    0.113    0.096    0.075    0.070    0.079    0.085    0.105    0.119    0.116    0.098    0.087    0.087    0.093    0.097    0.123    0.122    0.112    0.105    0.123    0.114    0.106    0.111    0.087    0.091    0.086    0.089    0.089    0.092    0.090    0.084    0.076    0.067    0.062    0.063    0.084    0.087    0.088    0.082    0.073    0.068    0.065    0.061    0.078    0.078    0.083    0.087    0.089    0.090    0.085    0.073    0.063    0.060    0.095    0.076    0.075    0.085    0.102    0.112    0.106    0.095    0.089    0.085    0.071    0.076    0.093    0.108    0.108    0.105    0.106    0.103    0.074    0.070    0.077    0.085    0.088    0.093    0.104    0.108    0.021    0.018    0.020    0.030    0.022    0.026    0.031    0.035    0.055    0.036    0.038    0.042    0.044    0.042    0.038    0.036    0.039    0.052    0.053    0.051    0.052    0.052    0.049    0.047    0.083    0.038    0.049    0.058    0.059    0.058    0.063    0.068    0.066    0.061    0.044    0.039    0.051    0.059    0.065    0.072    0.082    0.086    0.080    0.072    0.034    0.043    0.056    0.070    0.084    0.093    0.095    0.091    0.085    0.082    0.044    0.051    0.069    0.093    0.105    0.102    0.097    0.091    0.086    0.083    0.086    0.106    0.108    0.098    0.103    0.103    0.096    0.092    0.108    0.106    0.089    0.090    0.085    0.078    0.081    0.089    0.097    0.102    0.067    0.063    0.074    0.091    0.102    0.104    0.085    0.101    0.104    0.099    0.091    0.087    0.088    0.090    0.092    0.108    0.102    0.088    0.076    0.071    0.075    0.084    0.095    0.089    0.075    0.066    0.090    0.093    0.080    0.069    0.081    0.071    0.082    0.074    0.029    0.034    0.049    0.079    0.055    0.054    0.061    0.080    0.045    0.062    0.063    0.059    0.065    0.074    0.076    0.077    0.055    0.067    0.067    0.060    0.061    0.066    0.066    0.065    0.059    0.068    0.076    0.080    0.072    0.053    0.048    0.058    0.067    0.069    0.081    0.092    0.094    0.087    0.069    0.051    0.052    0.066    0.078    0.080    0.079    0.068    0.064    0.062    0.069    0.081    0.058    0.056    0.064    0.071    0.079    0.084    0.058    0.066    0.064    0.073 
