# Supplementary material for: Fiber architecture in the human ventromedial striatum and its relation with the bed nucleus of the stria terminalis
Source: PLoS One. 2025 May 7;20(5):e0323113. doi: 10.1371/journal.pone.0323113 (PMC12057886; doi:10.1371/journal.pone.0323113)
Supplement: S1 Data — (ZIP) [file pone.0323113.s001.zip › Sub_13_Seg_3_FA_values.txt]

   0.104    0.108    0.113    0.115    0.118    0.119    0.121    0.123    0.149    0.143    0.135    0.131    0.136    0.153    0.165    0.159    0.143    0.132    0.133    0.143    0.141    0.129    0.130    0.139    0.144    0.138    0.136    0.127    0.131    0.144    0.153    0.147    0.133    0.139    0.148    0.159    0.134    0.148    0.161    0.163    0.085    0.098    0.116    0.130    0.104    0.116    0.131    0.144    0.080    0.079    0.098    0.119    0.128    0.132    0.140    0.148    0.071    0.088    0.114    0.130    0.133    0.133    0.136    0.139    0.083    0.107    0.123    0.125    0.121    0.119    0.123    0.127    0.112    0.130    0.133    0.127    0.120    0.113    0.112    0.116    0.143    0.149    0.141    0.134    0.155    0.150    0.139    0.133    0.113    0.122    0.130    0.133    0.139    0.142    0.140    0.133    0.157    0.158    0.148    0.135    0.129    0.133    0.152    0.158    0.149    0.136    0.130    0.130    0.132    0.142    0.140    0.133    0.128    0.125    0.118    0.119    0.118    0.124    0.129    0.130    0.129    0.125    0.114    0.105    0.118    0.129    0.138    0.137    0.123    0.108    0.109    0.126    0.145    0.146    0.131    0.114    0.130    0.134    0.100    0.110    0.054    0.051    0.053    0.057    0.066    0.059    0.066    0.078    0.084    0.091    0.064    0.075    0.095    0.103    0.103    0.101    0.074    0.073    0.080    0.102    0.118    0.119    0.119    0.113    0.085    0.088    0.098    0.114    0.121    0.128    0.131    0.119    0.098    0.110    0.112    0.111    0.115    0.126    0.108    0.128    0.124    0.110    0.108    0.115    0.120    0.135    0.123    0.108    0.134    0.130    0.112    0.101    0.121    0.108    0.123    0.119    0.112    0.112    0.121    0.129    0.118    0.098    0.100    0.101    0.108    0.120    0.120    0.110    0.097    0.095    0.098    0.107    0.112    0.112    0.115    0.116    0.108    0.098    0.097    0.102    0.107    0.114    0.119    0.120    0.107    0.105    0.106    0.111    0.115    0.120    0.128    0.133    0.121    0.112    0.103    0.101    0.107    0.116    0.124    0.127    0.155    0.133    0.110    0.098    0.106    0.118    0.275    0.195    0.139    0.111    0.112    0.118    0.211    0.149    0.334    0.224    0.074    0.075    0.092    0.098    0.045    0.069    0.094    0.113    0.050    0.066    0.088    0.112    0.034    0.045    0.062    0.078    0.097    0.112    0.112    0.103    0.042    0.058    0.081    0.106    0.122    0.117    0.103    0.096    0.052    0.041    0.053    0.071    0.098    0.131    0.109    0.065    0.057    0.076    0.103    0.130    0.139    0.113    0.163    0.162    0.135    0.121    0.120    0.115    0.095    0.098    0.106    0.113    0.119    0.124    0.075    0.081    0.098    0.115    0.122    0.121    0.086    0.078    0.092    0.111    0.119    0.116    0.115    0.120    0.137    0.096    0.092    0.101    0.108    0.108    0.104    0.104    0.228    0.147    0.110    0.099    0.098    0.098    0.090    0.085    0.354    0.240    0.159    0.116    0.097    0.091    0.089    0.086    0.226    0.138    0.099    0.088    0.306    0.154    0.098    0.084    0.118    0.088    0.344    0.162    0.114    0.052    0.054    0.042    0.078    0.051    0.044    0.050    0.058    0.068    0.050    0.049    0.055    0.065    0.078    0.092    0.136    0.050    0.042    0.052    0.067    0.083    0.099    0.108    0.109    0.041    0.048    0.057    0.071    0.091    0.106    0.106    0.084    0.060    0.063    0.065    0.073    0.088    0.079    0.084    0.085    0.084    0.087    0.098    0.094    0.099    0.118    0.115    0.206    0.189    0.174    0.152    0.140    0.123    0.108    0.101    0.103    0.098    0.103    0.110    0.076    0.080    0.094    0.113    0.119    0.116    0.118    0.125    0.071    0.066    0.076    0.102    0.124    0.127    0.124    0.127    0.073    0.090    0.114    0.123    0.117    0.113    0.090    0.089    0.098    0.107    0.104    0.095    0.091    0.089    0.092    0.076    0.071    0.080    0.088    0.090    0.077    0.086    0.087    0.074    0.028    0.011    0.040    0.062    0.080    0.090    0.086    0.067    0.033    0.016    0.031    0.063    0.089    0.098    0.088    0.068    0.031    0.030    0.035    0.077    0.110    0.110    0.030    0.041    0.062    0.105    0.127    0.108    0.039    0.057    0.081    0.110    0.056    0.070    0.087    0.098 
