# Supplementary material for: Fiber architecture in the human ventromedial striatum and its relation with the bed nucleus of the stria terminalis
Source: PLoS One. 2025 May 7;20(5):e0323113. doi: 10.1371/journal.pone.0323113 (PMC12057886; doi:10.1371/journal.pone.0323113)
Supplement: S1 Data — (ZIP) [file pone.0323113.s001.zip › Sub_13_Seg_4_FA_values.txt]

   0.430    0.517    0.312    0.409    0.117    0.154    0.211    0.282    0.360    0.432    0.117    0.131    0.153    0.182    0.226    0.286    0.116    0.120    0.117    0.115    0.124    0.156    0.215    0.280    0.086    0.081    0.076    0.074    0.075    0.086    0.133    0.187    0.068    0.066    0.081    0.117    0.068    0.062    0.057    0.076    0.070    0.056    0.059    0.052    0.062    0.060    0.059    0.050    0.062    0.071    0.074    0.071    0.066    0.056    0.078    0.083    0.081    0.077    0.084    0.099    0.112    0.109    0.103    0.106    0.136    0.131    0.131    0.145    0.559    0.607    0.461    0.552    0.156    0.241    0.347    0.446    0.516    0.556    0.117    0.158    0.212    0.274    0.341    0.410    0.084    0.091    0.106    0.129    0.175    0.242    0.309    0.372    0.064    0.073    0.084    0.096    0.114    0.149    0.179    0.210    0.083    0.085    0.088    0.104    0.131    0.155    0.191    0.245    0.073    0.063    0.049    0.076    0.128    0.161    0.198    0.244    0.027    0.040    0.099    0.158    0.200    0.241    0.019    0.029    0.045    0.087    0.119    0.175    0.038    0.029    0.047    0.058    0.053    0.054    0.052    0.046    0.062    0.079    0.096    0.101    0.063    0.060    0.073    0.095    0.111    0.111    0.088    0.082    0.085    0.096    0.100    0.097    0.063    0.070    0.078    0.087    0.095    0.093    0.076    0.084    0.088    0.089    0.089    0.088    0.105    0.097    0.121    0.119    0.129    0.193    0.098    0.132    0.083    0.100    0.129    0.162    0.073    0.091    0.109    0.115    0.082    0.068    0.065    0.077    0.085    0.081    0.072    0.073    0.086    0.105    0.080    0.067    0.061    0.063    0.064    0.064    0.067    0.075    0.091    0.120    0.071    0.070    0.073    0.074    0.082    0.116    0.148    0.161    0.071    0.068    0.065    0.058    0.048    0.047    0.097    0.131    0.065    0.090    0.075    0.086    0.085    0.090    0.090    0.087    0.085    0.080    0.071    0.066    0.088    0.087    0.083    0.081    0.081    0.083    0.082    0.074    0.089    0.084    0.087    0.088    0.082    0.071    0.062    0.062    0.069    0.076    0.088    0.095    0.099    0.096    0.087    0.075    0.064    0.063    0.071    0.078    0.125    0.119    0.108    0.099    0.141    0.133    0.123    0.119    0.089    0.085    0.086    0.095    0.083    0.080    0.073    0.067    0.072    0.079    0.078    0.070    0.059    0.063    0.114    0.189    0.069    0.079    0.085    0.083    0.076    0.067    0.073    0.106    0.079    0.083    0.090    0.098    0.099    0.088    0.079    0.095    0.121    0.128    0.099    0.092    0.088    0.094    0.099    0.094    0.091    0.103    0.132    0.149    0.048    0.042    0.055    0.050    0.073    0.063    0.053    0.050    0.057    0.059    0.059    0.058    0.058    0.067    0.068    0.051    0.044    0.068    0.085    0.087    0.066    0.066    0.061    0.051    0.060    0.090    0.111    0.115    0.077    0.068    0.065    0.070    0.086    0.107    0.087    0.084    0.083    0.090    0.103    0.110    0.089    0.095    0.102    0.102    0.080    0.089    0.098    0.103    0.089    0.098    0.121    0.134    0.124    0.142    0.109    0.122    0.093    0.100    0.114    0.124    0.123    0.122    0.093    0.103    0.115    0.121    0.115    0.102    0.097    0.101    0.098    0.085    0.066    0.052    0.062    0.090    0.080    0.085    0.089    0.082    0.063    0.049    0.056    0.074    0.097    0.091    0.072    0.062    0.075    0.094    0.094    0.089    0.076    0.069    0.079    0.097    0.052    0.047    0.048    0.041    0.045    0.043    0.051    0.056    0.049    0.037    0.076    0.080    0.082    0.076    0.059    0.045    0.074    0.088    0.101    0.115    0.127    0.127    0.116    0.096    0.070    0.048    0.083    0.096    0.114    0.134    0.147    0.144    0.128    0.106    0.082    0.060    0.100    0.112    0.120    0.121    0.087    0.095    0.098    0.101    0.098    0.105    0.108    0.121 
