# Supplementary material for: Fiber architecture in the human ventromedial striatum and its relation with the bed nucleus of the stria terminalis
Source: PLoS One. 2025 May 7;20(5):e0323113. doi: 10.1371/journal.pone.0323113 (PMC12057886; doi:10.1371/journal.pone.0323113)
Supplement: S1 Data — (ZIP) [file pone.0323113.s001.zip › Sub_13_Seg_5_FA_values.txt]

   0.196    0.206    0.240    0.291    0.152    0.162    0.188    0.227    0.127    0.125    0.135    0.159    0.190    0.224    0.281    0.368    0.129    0.114    0.115    0.127    0.143    0.160    0.199    0.269    0.125    0.121    0.137    0.175    0.238    0.328    0.129    0.113    0.106    0.117    0.153    0.220    0.101    0.098    0.104    0.106    0.110    0.110    0.128    0.135    0.122    0.115    0.116    0.121    0.132    0.139    0.137    0.136    0.107    0.105    0.114    0.125    0.134    0.137    0.136    0.141    0.115    0.115    0.125    0.135    0.141    0.145    0.125    0.131    0.141    0.153    0.168    0.185    0.128    0.140    0.156    0.180    0.138    0.156    0.181    0.217    0.217    0.251    0.193    0.208    0.151    0.158    0.179    0.218    0.277    0.349    0.428    0.506    0.119    0.121    0.131    0.153    0.190    0.243    0.314    0.402    0.105    0.105    0.115    0.139    0.179    0.249    0.356    0.473    0.097    0.091    0.091    0.093    0.105    0.144    0.226    0.343    0.092    0.088    0.089    0.107    0.092    0.088    0.088    0.094    0.089    0.084    0.072    0.064    0.091    0.092    0.093    0.098    0.102    0.106    0.121    0.130    0.129    0.126    0.125    0.123    0.087    0.100    0.121    0.137    0.141    0.137    0.134    0.136    0.082    0.091    0.106    0.121    0.130    0.133    0.142    0.163    0.097    0.105    0.109    0.115    0.123    0.136    0.133    0.136    0.133    0.135    0.147    0.170    0.154    0.154    0.157    0.175    0.163    0.166    0.186    0.229    0.167    0.199    0.165    0.197    0.160    0.190    0.212    0.228    0.151    0.170    0.182    0.192    0.132    0.132    0.135    0.138    0.138    0.142    0.146    0.151    0.166    0.203    0.125    0.121    0.116    0.111    0.108    0.107    0.106    0.108    0.118    0.144    0.104    0.098    0.087    0.080    0.080    0.093    0.110    0.104    0.087    0.077    0.074    0.078    0.103    0.093    0.084    0.076    0.109    0.098    0.086    0.073    0.087    0.091    0.105    0.120    0.103    0.115    0.132    0.143    0.109    0.115    0.119    0.119    0.121    0.129    0.139    0.142    0.138    0.135    0.123    0.131    0.128    0.121    0.116    0.117    0.122    0.126    0.131    0.145    0.098    0.107    0.122    0.124    0.109    0.098    0.098    0.105    0.116    0.130    0.099    0.111    0.120    0.113    0.096    0.091    0.104    0.124    0.149    0.176    0.122    0.115    0.106    0.115    0.142    0.181    0.120    0.118    0.125    0.151    0.196    0.250    0.119    0.124    0.144    0.187    0.128    0.146    0.177    0.227    0.131    0.159    0.115    0.125    0.110    0.114    0.126    0.134    0.133    0.140    0.104    0.111    0.124    0.133    0.130    0.120    0.095    0.097    0.099    0.104    0.105    0.100    0.095    0.102    0.122    0.151    0.088    0.081    0.074    0.073    0.076    0.078    0.082    0.088    0.093    0.101    0.063    0.063    0.071    0.084    0.055    0.052    0.060    0.074    0.064    0.066    0.079    0.070    0.083    0.083    0.083    0.087    0.094    0.092    0.087    0.080    0.075    0.075    0.078    0.084    0.095    0.099    0.098    0.092    0.085    0.076    0.069    0.072    0.084    0.090    0.101    0.110    0.111    0.103    0.091    0.080    0.075    0.082    0.085    0.095    0.105    0.110    0.108    0.101    0.090    0.080    0.085    0.105    0.101    0.104    0.104    0.104    0.102    0.098    0.089    0.095    0.106    0.120    0.134    0.144    0.084    0.098    0.094    0.115    0.171    0.186    0.164    0.181    0.157    0.171    0.139    0.154    0.113    0.129    0.141    0.137    0.128    0.132    0.097    0.108    0.115    0.107    0.094    0.095    0.104    0.096    0.086    0.087    0.096    0.110    0.101    0.096    0.092    0.092    0.091    0.096    0.087    0.086    0.084    0.089    0.083    0.079    0.075    0.077    0.079    0.087    0.087    0.084    0.081    0.075    0.069    0.072    0.084    0.093    0.082    0.090    0.092    0.092    0.090    0.083    0.073    0.073    0.084    0.095    0.067    0.078    0.093    0.103    0.104    0.094    0.083    0.080    0.063    0.079    0.102    0.116    0.115    0.103    0.095    0.100    0.072    0.092    0.114    0.125    0.121    0.115    0.094    0.114    0.130    0.134    0.133    0.145 
