# Supplementary material for: Fiber architecture in the human ventromedial striatum and its relation with the bed nucleus of the stria terminalis
Source: PLoS One. 2025 May 7;20(5):e0323113. doi: 10.1371/journal.pone.0323113 (PMC12057886; doi:10.1371/journal.pone.0323113)
Supplement: S1 Data — (ZIP) [file pone.0323113.s001.zip › Sub_13_Seg_6_FA_values.txt]

   0.144    0.150    0.142    0.129    0.128    0.153    0.120    0.125    0.126    0.119    0.115    0.130    0.120    0.144    0.189    0.233    0.131    0.156    0.194    0.224    0.175    0.190    0.152    0.152    0.128    0.123    0.122    0.125    0.129    0.117    0.106    0.106    0.113    0.119    0.129    0.117    0.103    0.101    0.110    0.122    0.130    0.129    0.130    0.121    0.109    0.105    0.115    0.136    0.118    0.130    0.142    0.142    0.135    0.133    0.144    0.166    0.158    0.168    0.168    0.173    0.168    0.179    0.184    0.200    0.102    0.115    0.123    0.131    0.146    0.167    0.202    0.248    0.100    0.111    0.122    0.132    0.140    0.145    0.156    0.179    0.134    0.135    0.139    0.150    0.128    0.133    0.142    0.150    0.143    0.155    0.169    0.190    0.133    0.143    0.162    0.180    0.134    0.147    0.107    0.115    0.131    0.119    0.101    0.092    0.121    0.120    0.121    0.125    0.104    0.110    0.118    0.129    0.142    0.151    0.103    0.115    0.129    0.139    0.152    0.161    0.142    0.125    0.103    0.094    0.106    0.126    0.143    0.152    0.161    0.173    0.131    0.112    0.093    0.093    0.112    0.136    0.155    0.166    0.177    0.198    0.094    0.089    0.094    0.102    0.119    0.152    0.090    0.094    0.089    0.083    0.087    0.110    0.111    0.107    0.088    0.069    0.064    0.081    0.118    0.162    0.197    0.219    0.125    0.122    0.102    0.078    0.066    0.077    0.105    0.135    0.157    0.171    0.083    0.087    0.105    0.123    0.138    0.150    0.103    0.104    0.111    0.119    0.128    0.141    0.117    0.117    0.120    0.133    0.123    0.124    0.125    0.132    0.139    0.113    0.091    0.095    0.107    0.119    0.126    0.097    0.087    0.100    0.113    0.121    0.093    0.093    0.107    0.119    0.111    0.098    0.097    0.102    0.110    0.116    0.159    0.155    0.149    0.140    0.131    0.124    0.113    0.103    0.102    0.112    0.238    0.202    0.163    0.139    0.119    0.102    0.101    0.119    0.145    0.174    0.321    0.280    0.217    0.159    0.121    0.105    0.114    0.140    0.169    0.199    0.123    0.148    0.166    0.159    0.146    0.146    0.123    0.149    0.157    0.148    0.142    0.147    0.120    0.128    0.132    0.127    0.126    0.132    0.148    0.174    0.206    0.240    0.113    0.112    0.118    0.122    0.124    0.126    0.132    0.144    0.158    0.173    0.126    0.129    0.130    0.129    0.126    0.124    0.122    0.127    0.130    0.124    0.113    0.110    0.122    0.117    0.105    0.102    0.105    0.091    0.095    0.084    0.100    0.100    0.092    0.090    0.093    0.097    0.108    0.108    0.102    0.095    0.090    0.088    0.102    0.104    0.108    0.115    0.117    0.112    0.105    0.094    0.082    0.077    0.117    0.119    0.119    0.116    0.107    0.099    0.095    0.090    0.080    0.077    0.133    0.129    0.120    0.104    0.092    0.090    0.167    0.155    0.130    0.107    0.096    0.095    0.279    0.232    0.176    0.140    0.212    0.169    0.136    0.128    0.154    0.123    0.120    0.135    0.154    0.169    0.122    0.105    0.111    0.130    0.147    0.159    0.102    0.112    0.126    0.135    0.142    0.155    0.107    0.105    0.113    0.121    0.130    0.144    0.134    0.144    0.130    0.132    0.091    0.070    0.064    0.065    0.084    0.069    0.063    0.060    0.113    0.090    0.076    0.070    0.064    0.064    0.089    0.077    0.085    0.086    0.079    0.081    0.084    0.087    0.092    0.087    0.073    0.082    0.104    0.107    0.102    0.109    0.123    0.136    0.136    0.136    0.128    0.102    0.075    0.086    0.108    0.113    0.112    0.119    0.129    0.138    0.227    0.183    0.125    0.097    0.104    0.112    0.114    0.118    0.340    0.302    0.238    0.178    0.141    0.128    0.125    0.129 
