# Supplementary material for: Fiber architecture in the human ventromedial striatum and its relation with the bed nucleus of the stria terminalis
Source: PLoS One. 2025 May 7;20(5):e0323113. doi: 10.1371/journal.pone.0323113 (PMC12057886; doi:10.1371/journal.pone.0323113)
Supplement: S1 Data — (ZIP) [file pone.0323113.s001.zip › Sub_14_Seg_1_FA_values.txt]

   0.080    0.050    0.084    0.068    0.079    0.068    0.082    0.099    0.080    0.095    0.124    0.137    0.107    0.129    0.161    0.181    0.177    0.151    0.127    0.117    0.138    0.155    0.187    0.211    0.210    0.192    0.171    0.156    0.152    0.122    0.098    0.088    0.101    0.145    0.150    0.110    0.085    0.087    0.152    0.119    0.088    0.069    0.060    0.062    0.069    0.062    0.057    0.070    0.087    0.060    0.049    0.049    0.093    0.064    0.048    0.040    0.089    0.098    0.104    0.103    0.109    0.103    0.093    0.085    0.078    0.071    0.074    0.074    0.067    0.076    0.108    0.139    0.083    0.079    0.083    0.085    0.084    0.091    0.100    0.100    0.104    0.111    0.105    0.100    0.101    0.102    0.089    0.109    0.118    0.119    0.118    0.109    0.107    0.111    0.094    0.096    0.092    0.098    0.095    0.083    0.079    0.086    0.086    0.077    0.064    0.074    0.079    0.082    0.083    0.075    0.067    0.069    0.073    0.086    0.087    0.083    0.083    0.075    0.064    0.063    0.064    0.064    0.080    0.088    0.081    0.132    0.162    0.149    0.074    0.089    0.086    0.078    0.075    0.075    0.058    0.045    0.063    0.081    0.081    0.076    0.075    0.079    0.081    0.080    0.091    0.085    0.067    0.045    0.057    0.076    0.081    0.076    0.083    0.077    0.061    0.051    0.062    0.080    0.087    0.080    0.053    0.055    0.074    0.092    0.056    0.067    0.088    0.106    0.052    0.053    0.064    0.061    0.088    0.088    0.085    0.084    0.087    0.094    0.097    0.098    0.069    0.069    0.070    0.074    0.077    0.081    0.053    0.055    0.056    0.057    0.058    0.061    0.093    0.097    0.081    0.062    0.054    0.057    0.068    0.082    0.096    0.101    0.095    0.105    0.094    0.071    0.057    0.064    0.081    0.095    0.104    0.105    0.090    0.065    0.060    0.079    0.101    0.116    0.077    0.059    0.066    0.092    0.120    0.133    0.053    0.050    0.057    0.063    0.056    0.060    0.074    0.080    0.077    0.079    0.072    0.070    0.082    0.094    0.096    0.091    0.084    0.090    0.082    0.076    0.079    0.086    0.087    0.082    0.073    0.077    0.074    0.072    0.072    0.070    0.062    0.053    0.037    0.047    0.059    0.065    0.064    0.057    0.046    0.034    0.075    0.086    0.096    0.102    0.107    0.109    0.107    0.095    0.083    0.075    0.070    0.077    0.086    0.092    0.095    0.098    0.097    0.089    0.078    0.070    0.073    0.073    0.080    0.085    0.085    0.086    0.085    0.081    0.085    0.080    0.077    0.076    0.077    0.079    0.082    0.080    0.094    0.087    0.075    0.066    0.089    0.087    0.080    0.073 
