# Supplementary material for: Fiber architecture in the human ventromedial striatum and its relation with the bed nucleus of the stria terminalis
Source: PLoS One. 2025 May 7;20(5):e0323113. doi: 10.1371/journal.pone.0323113 (PMC12057886; doi:10.1371/journal.pone.0323113)
Supplement: S1 Data — (ZIP) [file pone.0323113.s001.zip › Sub_14_Seg_2_FA_values.txt]

   0.113    0.118    0.098    0.103    0.090    0.088    0.085    0.088    0.101    0.112    0.112    0.103    0.092    0.090    0.085    0.090    0.109    0.126    0.127    0.111    0.084    0.091    0.098    0.108    0.122    0.130    0.124    0.107    0.113    0.096    0.106    0.118    0.121    0.113    0.103    0.095    0.122    0.111    0.099    0.090    0.135    0.127    0.115    0.097    0.119    0.122    0.146    0.159    0.150    0.123    0.084    0.092    0.115    0.130    0.133    0.122    0.108    0.091    0.076    0.078    0.093    0.102    0.107    0.105    0.093    0.077    0.116    0.100    0.087    0.087    0.094    0.098    0.096    0.091    0.087    0.081    0.096    0.095    0.104    0.107    0.103    0.100    0.108    0.111    0.111    0.109    0.136    0.134    0.116    0.139    0.151    0.150    0.132    0.093    0.108    0.132    0.146    0.144    0.123    0.088    0.122    0.119    0.103    0.081    0.071    0.074    0.081    0.091    0.098    0.093    0.082    0.068    0.066    0.073    0.081    0.084    0.072    0.058    0.059    0.077    0.090    0.090    0.071    0.063    0.072    0.094    0.110    0.110    0.131    0.097    0.084    0.089    0.082    0.066    0.060    0.068    0.137    0.101    0.071    0.050    0.047    0.059    0.080    0.099    0.129    0.099    0.066    0.047    0.049    0.064    0.083    0.095    0.165    0.145    0.124    0.097    0.073    0.063    0.064    0.074    0.160    0.148    0.128    0.105    0.091    0.089    0.089    0.092    0.137    0.117    0.137    0.125    0.101    0.123    0.132    0.125    0.104    0.078    0.102    0.115    0.122    0.116    0.099    0.077    0.099    0.101    0.102    0.099    0.090    0.079    0.070    0.064    0.102    0.089    0.085    0.084    0.082    0.080    0.079    0.073    0.073    0.073    0.074    0.076    0.078    0.074    0.077    0.093    0.065    0.065    0.068    0.073    0.076    0.075    0.078    0.090    0.067    0.074    0.073    0.069    0.070    0.080    0.069    0.076    0.069    0.061    0.061    0.069    0.114    0.110    0.099    0.083    0.071    0.062    0.123    0.122    0.103    0.078    0.063    0.056    0.116    0.127    0.135    0.124    0.099    0.078    0.070    0.066    0.142    0.149    0.143    0.123    0.099    0.089    0.090    0.091    0.114    0.118    0.135    0.152    0.158    0.154    0.146    0.130    0.100    0.129    0.156    0.162    0.152    0.145    0.145    0.138    0.174    0.157    0.140    0.139    0.176    0.149    0.132    0.132    0.107    0.127    0.083    0.104    0.072    0.088    0.108    0.119    0.068    0.078    0.090    0.101    0.077    0.062    0.063    0.067    0.076    0.088    0.093    0.085    0.212    0.082    0.059    0.061    0.070    0.086    0.096    0.086    0.069    0.061    0.067    0.079    0.089    0.087    0.070    0.055    0.103    0.067    0.065    0.068    0.072    0.075    0.072    0.068    0.068    0.066    0.068    0.071    0.076    0.083    0.079    0.072    0.074    0.076    0.077    0.081    0.077    0.087    0.104    0.109    0.090    0.108    0.121    0.106    0.075    0.091    0.110    0.125    0.121    0.096    0.075    0.069    0.083    0.105    0.121    0.119    0.109    0.097    0.088    0.089    0.081    0.087    0.101    0.121    0.125    0.115    0.101    0.113    0.126    0.137    0.134    0.127    0.108    0.129    0.142    0.144    0.111    0.134    0.143    0.139    0.079    0.102    0.133    0.149    0.074    0.096    0.119    0.135    0.052    0.060    0.077    0.101    0.129    0.143    0.142    0.145    0.058    0.063    0.081    0.112    0.146    0.154    0.139    0.132    0.084    0.118    0.138    0.136    0.122    0.111    0.107    0.095    0.090    0.100    0.103    0.102    0.101    0.099    0.093    0.076    0.076    0.080    0.086    0.089    0.081    0.067    0.066    0.069    0.073    0.076    0.074    0.066    0.061    0.069    0.044    0.066    0.072    0.078    0.082    0.080    0.070    0.077    0.085    0.089    0.048    0.062    0.075    0.084    0.090    0.095    0.056    0.069    0.088    0.097    0.093    0.090    0.064    0.069    0.072    0.087    0.107    0.105    0.088    0.077    0.091    0.094    0.098    0.112    0.120    0.105    0.084    0.071    0.104    0.113    0.118    0.120    0.116    0.101    0.106    0.118    0.118    0.112    0.105    0.097    0.109    0.114    0.113    0.111 
