# Supplementary material for: Fiber architecture in the human ventromedial striatum and its relation with the bed nucleus of the stria terminalis
Source: PLoS One. 2025 May 7;20(5):e0323113. doi: 10.1371/journal.pone.0323113 (PMC12057886; doi:10.1371/journal.pone.0323113)
Supplement: S1 Data — (ZIP) [file pone.0323113.s001.zip › Sub_14_Seg_3_FA_values.txt]

   0.089    0.100    0.097    0.101    0.109    0.112    0.115    0.114    0.106    0.098    0.120    0.127    0.127    0.119    0.106    0.099    0.134    0.121    0.106    0.100    0.108    0.124    0.133    0.118    0.103    0.097    0.105    0.118    0.125    0.112    0.100    0.095    0.099    0.107    0.111    0.103    0.097    0.093    0.092    0.095    0.092    0.091    0.087    0.087    0.147    0.136    0.125    0.110    0.157    0.143    0.131    0.117    0.197    0.186    0.168    0.148    0.132    0.117    0.202    0.190    0.170    0.149    0.131    0.119    0.189    0.192    0.186    0.172    0.157    0.145    0.180    0.171    0.155    0.141    0.135    0.138    0.142    0.163    0.149    0.171    0.134    0.141    0.144    0.133    0.103    0.081    0.097    0.104    0.117    0.129    0.116    0.095    0.106    0.126    0.130    0.119    0.101    0.113    0.128    0.136    0.161    0.169    0.170    0.158    0.159    0.172    0.172    0.157    0.129    0.122    0.134    0.152    0.161    0.162    0.154    0.138    0.094    0.117    0.148    0.168    0.160    0.139    0.122    0.112    0.094    0.129    0.160    0.170    0.105    0.131    0.148    0.148    0.107    0.112    0.110    0.092    0.104    0.101    0.079    0.069    0.052    0.048    0.066    0.085    0.106    0.127    0.092    0.042    0.055    0.081    0.105    0.125    0.140    0.074    0.048    0.081    0.102    0.114    0.130    0.156    0.199    0.134    0.086    0.075    0.084    0.090    0.102    0.122    0.060    0.065    0.076    0.093    0.105    0.106    0.066    0.058    0.067    0.081    0.099    0.117    0.073    0.084    0.091    0.092    0.191    0.120    0.085    0.088    0.113    0.154    0.138    0.103    0.099    0.107    0.132    0.170    0.088    0.082    0.092    0.112    0.120    0.126    0.142    0.165    0.068    0.084    0.097    0.117    0.128    0.132    0.136    0.142    0.101    0.115    0.117    0.111    0.113    0.126    0.130    0.126    0.150    0.154    0.142    0.130    0.136    0.147    0.144    0.129    0.183    0.175    0.160    0.156    0.233    0.206    0.184    0.184    0.173    0.168    0.130    0.141    0.096    0.114    0.118    0.095    0.060    0.089    0.081    0.055    0.084    0.041    0.040    0.077    0.076    0.078    0.300    0.271    0.139    0.056    0.055    0.062    0.260    0.059    0.034    0.051    0.071    0.088    0.367    0.168    0.051    0.051    0.062    0.071    0.142    0.057    0.058    0.063    0.331    0.088    0.059    0.062    0.101    0.057    0.064    0.084    0.061    0.067    0.078    0.090    0.077    0.051    0.058    0.075    0.091    0.107    0.059    0.040    0.055    0.078    0.104    0.132    0.088    0.101    0.087    0.065    0.067    0.090    0.128    0.129    0.115    0.103    0.105    0.121    0.167    0.162    0.223    0.209    0.164    0.158    0.143    0.132    0.131    0.134    0.121    0.109    0.088    0.112    0.108    0.096    0.090    0.103    0.051    0.048    0.087    0.079    0.074    0.105    0.043    0.050    0.071    0.094    0.099    0.102    0.064    0.044    0.047    0.072    0.079    0.085    0.040    0.051    0.057    0.066    0.069    0.046    0.049    0.059    0.113    0.079    0.090    0.097    0.052    0.067    0.083    0.094    0.107    0.049    0.048    0.064    0.079    0.096    0.071    0.053    0.061    0.069    0.082    0.101    0.110    0.072    0.059    0.069    0.074    0.080    0.092    0.110    0.062    0.067    0.076    0.083    0.087    0.092    0.103    0.118    0.097    0.095    0.098    0.103    0.124    0.125    0.131    0.136 
