# Supplementary material for: Fiber architecture in the human ventromedial striatum and its relation with the bed nucleus of the stria terminalis
Source: PLoS One. 2025 May 7;20(5):e0323113. doi: 10.1371/journal.pone.0323113 (PMC12057886; doi:10.1371/journal.pone.0323113)
Supplement: S1 Data — (ZIP) [file pone.0323113.s001.zip › Sub_14_Seg_4_FA_values.txt]

   0.492    0.539    0.404    0.461    0.133    0.171    0.218    0.277    0.342    0.399    0.048    0.066    0.093    0.134    0.189    0.251    0.052    0.070    0.084    0.099    0.119    0.148    0.188    0.230    0.079    0.096    0.097    0.092    0.093    0.105    0.132    0.174    0.092    0.081    0.083    0.090    0.111    0.149    0.127    0.104    0.097    0.098    0.111    0.138    0.120    0.140    0.153    0.176    0.060    0.070    0.073    0.082    0.101    0.125    0.050    0.072    0.090    0.106    0.130    0.157    0.061    0.048    0.054    0.084    0.119    0.157    0.200    0.243    0.077    0.086    0.114    0.156    0.206    0.262    0.318    0.368    0.110    0.152    0.216    0.282    0.188    0.250    0.325    0.394    0.156    0.189    0.119    0.122    0.104    0.114    0.114    0.108    0.117    0.156    0.224    0.312    0.092    0.106    0.113    0.109    0.108    0.121    0.151    0.199    0.105    0.105    0.096    0.087    0.084    0.092    0.105    0.103    0.090    0.074    0.067    0.067    0.092    0.091    0.097    0.097    0.098    0.107    0.079    0.090    0.112    0.120    0.114    0.115    0.099    0.099    0.098    0.091    0.092    0.079    0.073    0.065    0.118    0.112    0.090    0.066    0.052    0.063    0.111    0.121    0.114    0.096    0.092    0.120    0.097    0.097    0.112    0.131    0.142    0.153    0.102    0.097    0.108    0.134    0.168    0.215    0.111    0.147    0.158    0.204    0.127    0.112    0.126    0.112    0.112    0.121    0.120    0.110    0.092    0.072    0.065    0.078    0.104    0.111    0.108    0.098    0.078    0.060    0.068    0.084    0.070    0.070    0.085    0.098    0.097    0.092    0.070    0.075    0.092    0.108    0.101    0.082    0.084    0.105    0.092    0.062    0.069    0.075    0.057    0.035    0.072    0.062    0.135    0.144    0.073    0.076    0.081    0.082    0.074    0.069    0.070    0.065    0.065    0.064    0.063    0.070    0.097    0.089    0.076    0.062    0.051    0.043    0.049    0.073    0.106    0.097    0.091    0.082    0.069    0.051    0.057    0.095    0.069    0.085    0.107    0.121    0.117    0.105    0.102    0.104    0.098    0.114    0.129    0.136    0.130    0.118    0.117    0.135    0.139    0.143    0.142    0.138    0.142    0.153    0.160    0.175    0.100    0.107    0.109    0.105    0.096    0.086    0.077    0.084    0.092    0.097    0.095    0.083    0.055    0.062    0.078    0.094    0.102    0.095    0.075    0.060    0.057    0.061    0.078    0.099    0.111    0.107    0.089    0.066    0.095    0.112    0.122    0.118    0.101    0.075    0.052    0.059    0.105    0.116    0.125    0.122    0.098    0.073    0.065    0.072    0.098    0.090    0.104    0.099    0.114    0.101    0.089    0.084    0.122    0.099    0.079    0.070    0.083    0.112    0.140    0.147    0.131    0.109    0.092    0.079    0.107    0.133    0.151    0.149    0.131    0.113    0.100    0.088    0.130    0.145    0.148    0.139    0.124    0.111    0.097    0.094    0.142    0.149    0.144    0.133    0.121    0.111    0.111    0.141    0.144    0.151    0.146    0.137    0.154    0.165    0.168    0.172    0.125    0.110    0.125    0.103    0.106    0.115    0.110    0.088    0.066    0.061    0.080    0.082    0.082    0.071    0.059    0.062    0.077    0.066    0.063    0.061    0.059    0.059    0.062    0.068    0.076    0.080    0.056    0.048    0.051    0.056    0.056    0.057    0.064    0.069    0.071    0.069    0.067    0.068    0.064    0.060    0.061    0.057    0.045    0.038    0.083    0.081    0.070    0.057    0.054    0.051    0.045    0.042    0.080    0.067    0.055    0.047    0.075    0.069    0.061    0.055    0.074    0.069    0.075    0.072    0.067    0.076    0.084    0.082    0.075    0.071    0.071    0.066    0.072    0.079    0.083    0.082    0.076    0.070    0.067    0.061    0.089    0.091    0.090    0.089    0.088    0.089    0.087    0.079    0.072    0.061    0.096    0.102    0.095    0.090    0.093    0.098    0.096    0.092    0.093    0.097    0.089    0.092    0.102    0.106    0.092    0.099    0.111    0.121 
