# Supplementary material for: Fiber architecture in the human ventromedial striatum and its relation with the bed nucleus of the stria terminalis
Source: PLoS One. 2025 May 7;20(5):e0323113. doi: 10.1371/journal.pone.0323113 (PMC12057886; doi:10.1371/journal.pone.0323113)
Supplement: S1 Data — (ZIP) [file pone.0323113.s001.zip › Sub_14_Seg_5_FA_values.txt]

   0.166    0.200    0.255    0.316    0.129    0.150    0.203    0.273    0.136    0.130    0.115    0.118    0.148    0.206    0.284    0.360    0.127    0.126    0.114    0.104    0.109    0.143    0.210    0.294    0.115    0.106    0.100    0.106    0.145    0.217    0.306    0.405    0.108    0.108    0.104    0.096    0.108    0.157    0.232    0.320    0.094    0.103    0.082    0.052    0.099    0.091    0.092    0.096    0.105    0.105    0.119    0.145    0.109    0.110    0.113    0.114    0.115    0.125    0.154    0.207    0.117    0.124    0.131    0.134    0.144    0.166    0.206    0.273    0.114    0.148    0.100    0.107    0.106    0.092    0.084    0.102    0.138    0.191    0.123    0.092    0.071    0.086    0.107    0.133    0.066    0.079    0.098    0.114    0.130    0.142    0.067    0.074    0.089    0.104    0.116    0.121    0.091    0.100    0.106    0.111    0.111    0.115    0.120    0.121    0.123    0.117    0.105    0.099    0.125    0.134    0.145    0.150    0.142    0.130    0.126    0.135    0.126    0.126    0.137    0.150    0.113    0.126    0.151    0.172    0.114    0.113    0.099    0.104    0.103    0.103    0.104    0.102    0.102    0.109    0.121    0.133    0.122    0.117    0.102    0.084    0.076    0.085    0.101    0.116    0.060    0.061    0.075    0.093    0.112    0.125    0.061    0.056    0.065    0.087    0.113    0.125    0.070    0.096    0.123    0.134    0.074    0.097    0.120    0.130    0.111    0.103    0.108    0.115    0.121    0.131    0.124    0.116    0.121    0.128    0.130    0.132    0.142    0.139    0.130    0.125    0.129    0.138    0.135    0.134    0.130    0.130    0.136    0.150    0.124    0.120    0.124    0.129    0.110    0.110    0.121    0.135    0.135    0.109    0.137    0.120    0.134    0.125    0.122    0.127    0.131    0.129    0.124    0.127    0.126    0.132    0.137    0.134    0.123    0.128    0.132    0.128    0.118    0.112    0.117    0.121    0.105    0.106    0.108    0.105    0.101    0.103    0.113    0.120    0.077    0.078    0.085    0.092    0.067    0.061    0.067    0.074    0.110    0.109    0.109    0.114    0.124    0.125    0.125    0.129    0.141    0.139    0.136    0.132    0.127    0.131    0.136    0.134    0.132    0.129    0.129    0.138    0.138    0.127    0.120    0.116    0.118    0.128    0.141    0.157    0.134    0.117    0.106    0.103    0.113    0.134    0.159    0.182    0.128    0.115    0.110    0.113    0.126    0.150    0.128    0.129    0.135    0.147    0.164    0.190    0.110    0.113    0.118    0.115    0.128    0.122    0.115    0.105    0.143    0.140    0.122    0.104    0.091    0.088    0.098    0.111    0.146    0.154    0.138    0.118    0.106    0.099    0.101    0.107    0.143    0.131    0.120    0.111    0.105    0.109    0.123    0.134    0.141    0.141    0.137    0.126    0.112    0.109    0.124    0.135    0.146    0.135    0.112    0.099    0.133    0.122    0.100    0.083    0.078    0.083    0.070    0.080    0.083    0.073    0.075    0.088    0.101    0.100    0.086    0.083    0.089    0.099    0.105    0.101    0.111    0.106    0.102    0.098    0.095    0.096    0.101    0.106    0.110    0.114    0.116    0.125    0.108    0.106    0.103    0.103    0.107    0.107    0.105    0.109    0.123    0.143    0.169    0.205    0.110    0.106    0.104    0.109    0.116    0.115    0.112    0.122    0.119    0.112    0.110    0.115    0.122    0.130    0.141    0.165    0.119    0.123    0.138    0.151 
