# Supplementary material for: Fiber architecture in the human ventromedial striatum and its relation with the bed nucleus of the stria terminalis
Source: PLoS One. 2025 May 7;20(5):e0323113. doi: 10.1371/journal.pone.0323113 (PMC12057886; doi:10.1371/journal.pone.0323113)
Supplement: S1 Data — (ZIP) [file pone.0323113.s001.zip › Sub_14_Seg_6_FA_values.txt]

   0.108    0.114    0.122    0.135    0.106    0.110    0.110    0.109    0.098    0.110    0.130    0.148    0.102    0.117    0.132    0.133    0.136    0.132    0.133    0.142    0.149    0.158    0.166    0.183    0.128    0.118    0.122    0.140    0.112    0.114    0.132    0.160    0.124    0.100    0.102    0.121    0.130    0.076    0.054    0.075    0.135    0.088    0.054    0.066    0.091    0.117    0.135    0.125    0.109    0.103    0.105    0.111    0.161    0.135    0.110    0.097    0.099    0.117    0.172    0.142    0.104    0.083    0.082    0.100    0.074    0.086    0.085    0.089    0.148    0.116    0.093    0.094    0.112    0.138    0.133    0.109    0.092    0.099    0.125    0.157    0.112    0.112    0.117    0.116    0.081    0.087    0.108    0.124    0.115    0.119    0.114    0.106    0.093    0.077    0.085    0.097    0.109    0.121    0.122    0.112    0.141    0.147    0.146    0.140    0.144    0.166    0.168    0.150    0.157    0.132    0.126    0.109    0.163    0.140    0.137    0.121    0.120    0.121    0.119    0.108    0.116    0.122    0.128    0.125    0.170    0.182    0.177    0.159    0.143    0.146    0.205    0.221    0.219    0.208    0.200    0.208    0.159    0.155    0.159    0.164    0.162    0.141    0.104    0.086    0.143    0.134    0.126    0.130    0.138    0.137    0.118    0.094    0.088    0.100    0.120    0.141    0.147    0.130    0.102    0.079    0.071    0.084    0.105    0.133    0.155    0.151    0.124    0.095    0.093    0.119    0.147    0.155    0.081    0.105    0.130    0.147    0.127    0.142    0.153    0.152    0.119    0.150    0.163    0.149    0.139    0.148    0.143    0.132    0.152    0.151    0.163    0.177    0.175    0.157    0.138    0.136    0.149    0.165    0.200    0.206    0.225    0.240    0.234    0.210    0.189    0.189    0.210    0.239    0.135    0.145    0.148    0.141    0.123    0.107    0.109    0.117    0.121    0.121    0.114    0.104    0.115    0.119    0.118    0.114    0.113    0.115    0.119    0.127    0.111    0.129    0.095    0.117    0.121    0.117    0.128    0.127    0.105    0.105    0.108    0.113    0.120    0.127    0.125    0.121    0.133    0.122    0.104    0.092    0.097    0.113    0.127    0.134    0.157    0.167    0.182    0.191    0.184    0.156    0.115    0.088    0.091    0.114    0.147    0.175    0.195    0.214    0.240    0.256    0.250    0.219    0.177    0.146    0.144    0.171    0.214    0.254 
